# Supplementary material for: Genome-Scale Analysis of Perturbations in Translation Elongation Based on a Computational Model
Source: Sci Rep. 2018 Nov 1;8:16191. doi: 10.1038/s41598-018-34496-3 (PMC6212587; doi:10.1038/s41598-018-34496-3)
Supplement: Supplementary file 2 — dataset 1 [file 41598_2018_34496_MOESM2_ESM.xlsx]

## Sheet: Groups
Single threshold					Double threshold
low all low f9	low all hi f9	hi all low f9	hi all hi f9		low all low f9	low all hi f9	hi all low f9	hi all hi f9
YKR015C	YKR005C	YNL259C	YNL330C		YNL250W	YNL243W	YNL328C	YNL185C
YKR103W	YNL258C	YNL257C	YNL244C		YNL201C	YNL218W	YNL222W	YOL052C-A
YNL331C	YNL256W	YNL255C	YNL240C		YNL197C	YNL327W	YNL208W	YOR045W
YNL254C	YNL251C	YNL253W	YNL232W		YNL125C	YNL167C	YKL196C	YOR302W
YKR104W	YNL247W	YNL252C	YNL219C		YNL095C	YNL136W	YNL190W	YOR304C-A
YNL250W	YNL243W	YNL249C	YNL217W		YNL297C	YNL313C	YNL162W	YPL271W
YNL329C	YKR105C	YNL248C	YNL215W		YNR060W	YLR431C	YNL322C	YPL079W
YNL225C	YNL238W	YNL246W	YNL211C		YOR365C	YNL307C	YNL157W	YPR073C
YNL221C	YNL236W	YNL245C	YNL194C		YOR372C	YNL008C	YNL147W	YBR253W
YNL212W	YNL234W	YNL241C	YNL185C		YOR381W	YLL021W	YNL146W	YDL232W
YNL210W	YNL233W	YNL239W	YNL168C		YOR384W	YNR073C	YNL113W	YGR020C
YNL204C	YNL227C	YNL237W	YNL166C		YOL023W	YNR075W	YNL108C	YGR034W
YNL201C	YNL223W	YNL231C	YNL164C		YOR005C	YOR368W	YNL098C	YJL003W
YNL197C	YNL218W	YKR106W	YNL156C		YOR035C	YOR388C	YNL096C	YML009C
YNL191W	YKL198C	YNL229C	YNL151C		YOL152W	YOL105C	YNL086W	YKR074W
YNL188W	YNL327W	YNL328C	YNL148C		YOR080W	YLR450W	YNL081C	YML098W
YNL325C	YNL213C	YNL222W	YNL141W		YOR147W	YOL103W	YNL079C
YNL187W	YNL206C	YNL214W	YNL139C		YOL164W	YOL083W	YNL075W
YNL172W	YKL197C	YNL208W	YNL320W		YOR290C	YLR453C	YNL069C
YNL321W	YNL199C	YNL207W	YNL130C		YAL017W	YLR455W	YNL067W
YNL144C	YNL326C	YNL200C	YNL129W		YPL216W	YOR009W	YNL052W
YNL339C	YNL193W	YKL196C	YNL317W		YPL183C	YOR034C	YNL044W
YNL125C	YNL192W	YNL190W	YNL115C		YPL158C	YOL145C	YNL015W
YNL106C	YNL186W	YNL189W	YNL107W		YLR024C	YOR109W	YNL010W
YKL189W	YNL167C	YNL323W	YNL104C		YPL155C	YOR110W	YLR435W
YKL188C	YKL195W	YNL162W	YNL315C		YPL268W	YOL144W	YNL300W
YNL095C	YNL165W	YNL322C	YNL100W		YPL075W	YOR133W	YLR437C
YNL091W	YNL163C	YNL160W	YNL099C		YPR141C	YOR212W	YNR022C
YKL187C	YNL161W	YNL158W	YNL314W		YPR194C	YOR267C	YNR034W
YNL083W	YNL159C	YNL157W	YNL093W		YBL004W	YOR270C	YNR037C
YNL311C	YKL194C	YNL153C	YNL072W		YBR012W-B	YLR007W	YLR439W
YNL047C	YNL155W	YNL149C	YNL063W		YBL088C	YPL226W	YNR046W
YNL042W	YNL154C	YKL193C	YNL062C		YBR163W	YLR019W	YNR049C
YNL033W	YNL152W	YNL147W	YNL058C		YBR172C	YPL193W	YNR061C
YNL021W	YNL142W	YNL146W	YKL184W		YLR095C	YLR023C	YOR362C
YNL304W	YNL138W	YNL137C	YNL310C		YBR237W	YPL113C	YOR382W
YNL014W	YNL136W	YKL192C	YNL035C		YBR275C	YPL110C	YOR383C
YNL012W	YKR016W	YNL135C	YNL306W		YLR127C	YPL097W	YOL111C
YNL011C	YNL132W	YNL134C	YNL016W		YLR129W	YPL018W	YOL108C
YNR002C	YNL127W	YNL133C	YNL007C		YDR332W	YPR001W	YOL161C
YLR436C	YKL191W	YNL131W	YNL002C		YDR499W	YPR010C	YOL096C
YNR007C	YNL318C	YNL122C	YNR001C		YLR166C	YPR024W	YOL088C
YNR009W	YNL126W	YNL121C	YNR003C		YDL074C	YPR056W	YOL159C
YNR016C	YNL124W	YKL190W	YNR006W		YDL038C	YPR178W	YOL071W
YNL299W	YNL123W	YNL113W	YNR012W		YDL030W	YPR189W	YOL056W
YNR023W	YNL119W	YNL112W	YNR014W		YDR014W	YBL037W	YOL038W
YNR031C	YNL118C	YNL111C	YNR015W		YDL247W	YBL022C	YOL014W
YNL298W	YNL116W	YNL110C	YNR018W		YJL092W	YBL020W	YOL012C
YNR047W	YNL316C	YNL108C	YNR020C		YDR159W	YBR001C	YOL005C
YNR048W	YNL103W	YNL098C	YNR026C		YDR166C	YLR072W	YOL002C
YNL297C	YNL102W	YNL097C	YNR028W		YLL040C	YBR049C	YOR006C
YNR053C	YNL101W	YNL096C	YNR029C		YJL087C	YBR060C	YOR008C-A
YNR056C	YNL094W	YNL090W	YNR032W		YDR242W	YBR073W	YOR010C
YNR057C	YNL092W	YNL086W	YNR050C		YER068W	YBR076W	YOR016C
YNR058W	YNL313C	YNL084C	YNR052C		YER138C	YBR084W	YOR020C
YNR059W	YNL088W	YNL081C	YNR054C		YLR227C	YBR220C	YOR052C
YNR060W	YNL087W	YNL079C	YKL208W		YER172C	YLR105C	YOL149W
YNR065C	YNL085W	YKL186C	YLR441C		YLL066C	YBL081W	YLL017W
YNR070W	YNL082W	YNL312W	YNR068C		YJL051W	YBR250W	YOR074C
YLR442C	YNL080C	YNL075W	YNR071C		YFR019W	YBR270C	YOL147C
YNL295W	YNL078W	YNL070W	YNL292W		YGR271W	YCR028C	YOL146W
YLR446W	YNL077W	YNL069C	YOR358W		YKR008W	YJL165C	YOR089C
YOR359W	YNL076W	YNL067W	YLR447C		YGL192W	YJL153C	YOR094W
YOR363C	YNL074C	YNL066W	YOL114C		YGL116W	YDR307W	YOR096W
YOR365C	YNL073W	YNL065W	YOR394W		YGL064C	YDL186W	YOR103C
YOR371C	YNL071W	YNL064C	YOL110W		YJL005W	YLR143W	YOR125C
YOR372C	YKL185W	YNL061W	YOL107W		YJR004C	YDR395W	YOR142W
YOL113W	YNL068C	YNL059C	YOL102C		YJR005W	YDR400W	YOL139C
YOR381W	YNL054W	YNL056W	YOL097C		YGR217W	YDR425W	YLL009C
YOR384W	YNL053W	YNL055C	YOL093W		YHR006W	YDR501W	YOR159C
YOR385W	YNL051W	YNL309W	YOL091W		YLR313C	YDR507C	YOR163W
YOR390W	YNL049C	YNL052W	YOL080C		YJL225C	YDR523C	YOR179C
YOL095C	YNL308C	YNL050C	YOL077C		YLR318W	YDL093W	YOR183W
YLR451W	YNL046W	YKL183W	YOL070C		YHR099W	YDL031W	YOR185C
YOL089C	YNL041C	YNL048W	YOL063C		YHR165C	YDR005C	YOR189W
YOL087C	YNL038W	YNL045W	YOL061W		YHL050C	YDL227C	YOL135C
YOL078W	YKR017C	YNL044W	YOL057W		YLR343W	YDR049W	YOR210W
YOL075C	YLR431C	YNL037C	YOL055C		YHR211W	YDR060W	YOR213C
YOL072W	YNL036W	YNL031C	YOL052C-A		YHL008C	YDR106W	YOR215C
YOL066C	YNL307C	YNL030W	YOL044W		YIL172C	YDR229W	YOR220W
YLR454W	YNL034W	YLR432W	YOL029C		YIL169C	YDR232W	YOR226C
YOL051W	YNL032W	YNL023C	YOL028C		YIR031C	YDR238C	YOR232W
YOL156W	YNL029C	YNL305C	YOL024W		YJR066W	YDR239C	YOR251C
YLR457C	YNL027W	YLR433C	YOL020W		YJL197W	YDR244W	YOR252W
YOL025W	YNL026W	YNL015W	YOL018C		YLR392C	YJL080C	YOR257W
YOL023W	YNL025C	YNL010W	YOL008W		YKL048C	YER022W	YOR258W
YOL011W	YNL024C	YLR435W	YOR007C		YKL010C	YER024W	YOR285W
YOL010W	YNL022C	YNL302C	YLR461W		YLR422W	YER038C	YOR288C
YLR460C	YNL020C	YNL006W	YOR012W		YLR425W	YJL070C	YOR294W
YOR003W	YNL019C	YNL001W	YOR028C		YML059C	YER078C	YLR009W
YOR005C	YNL018C	YNL301C	YOR040W		YKL203C	YJL069C	YOR332W
YOL154W	YNL009W	YNR004W	YOR045W		YML051W	YER114C	YLR016C
YOR011W	YNL008C	YNR008W	YOR046C		YML045W	YER171W	YPL225W
YOR014W	YNL005C	YNL300W	YOR062C		YMR029C	YEL050C	YPL223C
YOR018W	YNL004W	YNR017W	YOR063W		YMR075W	YFL008W	YPL220W
YOR025W	YNL003C	YLR437C	YOR065W		YML104C	YFL002C	YPL218W
YOR035C	YNR010W	YNR021W	YOR069W		YMR167W	YFL049W	YPL278C
YOL152W	YNR011C	YNR022C	YOR077W		YMR185W	YFL047W	YPL211W
YLR466W	YLL021W	YNR024W	YOR079C		YMR282C	YJL045W	YPL206C
YOR047C	YNR013C	YNR030W	YLL014W		YMR287C	YGR260W	YPL187W
YOR049C	YNR019W	YLR438W	YOR097C		YMR291W	YGR270W	YLR021W
YOR054C	YNR027W	YNR034W	YOR104W		YNL262W	YGL129C	YAL008W
YOR066W	YNR033W	YNR035C	YOR106W			YGL251C	YPL159C
YOR070C	YNR039C	YNR036C	YOR107W			YGL092W	YAL007C
YOR075W	YNR041C	YNR037C	YOR112W			YGL062W	YPL129W
YOR080W	YNR045W	YNR038W	YOR119C			YGL060W	YPL127C
YOR081C	YNR051C	YNR040W	YOR123C			YGL059W	YPL087W
YOR093C	YNR055C	YLR439W	YOL142W			YGL027C	YPL081W
YOR098C	YNR062C	YNR043W	YOR130C			YJL020C	YPL056C
YLL013C	YNR063W	YNR044W	YOR138C			YLL035W	YLR038C
YOL141W	YNR066C	YNR046W	YOR143C			YGL238W	YPL047W
YLL011W	YNR069C	YNR049C	YOR155C			YGR004W	YPL046C
YOR129C	YNR072W	YLR440C	YOR157C			YGR009C	YPL021W
YOL140W	YNR073C	YNR061C	YOR161C			YGL234W	YPR016C
YOR144C	YNR075W	YNR064C	YOL137W			YGR047C	YPR020W
YOR147W	YNR076W	YNR067C	YOR174W			YGR083C	YAR028W
YOL138C	YNL294C	YNR074C	YOR181W			YGR094W	YPR052C
YOL164W	YNL293W	YNL336W	YOR187W			YGR098C	YLR053C
YOR153W	YLR443W	YNL289W	YOR194C			YGR108W	YPR082C
YOR162C	YNL291C	YNL286W	YOR196C			YGR116W	YPR094W
YOR172W	YNL290W	YOR356W	YOR197W			YGR178C	YPR098C
YOR178C	YNL288W	YOR357C	YOR202W			YJR006W	YAL064W
YOR195W	YNL287W	YOR362C	YOR204W			YHR039C	YPR158W
YLL005C	YOR354C	YOR374W	YOR209C			YLL031C	YAR061W
YOR201C	YOR355W	YOR375C	YOR216C			YHR129C	YLR061W
YOR205C	YOR360C	YOR380W	YOR230W			YHR135C	YPR165W
YOR211C	YOL115W	YLR448W	YOL129W			YLR330W	YAR064W
YOL130W	YOR361C	YOR382W	YOR236W			YHR154W	YPR183W
YLL003W	YOR368W	YOR383C	YOR253W			YHR158C	YLR066W
YOR227W	YOR370C	YOR387C	YOR259C			YHR176W	YPR203W
YKR021W	YOR373W	YOR389W	YOR274W			YHR186C	YAR075W
YOR244W	YOR377W	YLR449W	YOR279C			YHR206W	YBL044W
YOR249C	YOR386W	YOR391C	YOR281C			YIL115C	YBL028C
YOL126C	YOL112W	YOL111C	YOR284W			YIL043C	YBL027W
YOR264W	YOR388C	YOL109W	YOR295W			YJR046W	YBL026W
YAL024C	YOR393W	YOL108C	YOR298W			YLR361C	YBL021C
YOR287C	YOL105C	YOL161C	YOR299W			YLL028W	YBL018C
YOR290C	YLR450W	YOL104C	YOR302W			YIL140W	YBL003C
YOR296W	YOL103W	YOL100W	YOR304C-A			YKL106W	YBL002W
YOR303W	YOL101C	YOL096C	YOR310C			YKL025C	YBL001C
YOR304W	YOL098C	YOL094C	YOR311C			YKL210W	YBR010W
YOR305W	YOL090W	YOL092W	YOR312C			YLR410W	YBR011C
YOR306C	YOL165C	YOL088C	YOR315W			YML047C	YBL112C
YOR307C	YLR452C	YOL086C	YOR316C			YML018C	YBR013C
YOR328W	YOL083W	YOL081W	YAL065C			YMR004W	YBR014C
YOR329C	YOL082W	YOL159C	YOR319W			YMR010W	YBR016W
YOR330C	YOL076W	YOL158C	YAL018C			YMR012W	YBR022W
YOR335C	YOL073C	YOL071W	YAL016W			YMR020W	YBR031W
YAL017W	YKR018C	YOL067C	YPL234C			YMR024W	YLR078C
YOR337W	YLR453C	YOL065C	YPL233W			YMR115W	YBR035C
YOR338W	YOL069W	YOL064C	YPL232W			YMR206W	YBR040W
YOR341W	YOL068C	YOL059W	YPL280W			YMR212C	YBR047W
YOR344C	YOL062C	YOL058W	YPL227C			YML132W	YBR054W
YOR346W	YOL060C	YOL056W	YLR017W			YMR259C	YBR067C
YPL236C	YOL157C	YOL054W	YPL279C			YMR273C	YBR072W
YPL219W	YLR455W	YOL052C	YAL012W			YMR313C	YBR082C
YLR018C	YOL053W	YOL045W	YPL199C			YML088W	YBR089C-A
YPL216W	YOL049W	YOL040C	YPL198W				YBR090C
YPL213W	YOL048C	YOL039W	YPL196W				YBR091C
YPL191C	YOL047C	YOL038W	YPL276W				YBL095W
YPL183C	YLR456W	YOL030W	YPL188W				YBR096W
YPL181W	YOL043C	YOL027C	YAL064C-A				YBR109C
YPL180W	YOL042W	YOL026C	YLR022C				YAL044C
YAL010C	YOL041C	YOL022C	YPL157W				YBR111C
YPL177C	YOL036W	YOL019W	YPL148C				YBR120C
YPL175W	YOL034W	YOL016C	YPL139C				YBR135W
YPL174C	YOL033W	YOL014W	YPL134C				YBR137W
YPL172C	YOL031C	YOL012C	YPL271W				YBR153W
YPL167C	YLL019C	YLR459W	YPL130W				YBR154C
YPL162C	YOL021C	YOL009C	YLR027C				YBR160W
YPL158C	YOL155C	YOL007C	YLR029C				YBR162W-A
YPL156C	YOL017W	YOL005C	YPL106C				YAL039C
YLR024C	YOL013C	YOL002C	YPL100W				YBR164C
YPL155C	YOL006C	YOR002W	YPL096W				YBR173C
YPL153C	YOL004W	YOR004W	YPL090C				YBL087C
YPL272C	YOL003C	YOR006C	YPL079W				YBR189W
YPL151C	YOL001W	YOR008C	YPL076W				YBR191W
YPL150W	YOR001W	YOR008C-A	YKR006C				YBR194W
YPL149W	YOR009W	YOR010C	YAR007C				YAL034W-A
YPL283C	YOR017W	YOR016C	YLR036C				YBR230C
YPL141C	YOR019W	YOR020C	YAR008W				YBR244W
YPL138C	YLR462W	YOR021C	YPL059W				YLL052C
YPL137C	YOR022C	YOR027W	YPL051W				YBR252W
YPL133C	YOR023C	YOR030W	YPL045W				YBR258C
YPL116W	YOR026W	YOR036W	YPL043W				YBR261C
YPL269W	YKR019C	YOR042W	YLR040C				YBR264C
YPL115C	YLR464W	YOR051C	YPL042C				YAL030W
YAL002W	YOR033C	YOR052C	YPL041C				YBR278W
YPL109C	YOR034C	YLR467W	YPL038W				YBR282W
YPL268W	YOR037W	YOR056C	YPL028W				YBL078C
YLR030W	YOR038C	YOR058C	YPL010W				YBR301W
YPL095C	YOR039W	YOL151W	YPL002C				YBL072C
YPL088W	YOR043W	YOR061W	YPR015C				YCL001W
YPL085W	YOR044W	YLL018C	YLR048W				YCR003W
YPL082C	YOR048C	YOL149W	YPL257W				YCR009C
YPL265W	YOR057W	YOR067C	YPR033C				YCR016W
YPL075W	YOR059C	YOR068C	YPR036W				YCR020C
YPL070W	YOR060C	YLL017W	YPR041W				YJL166W
YPL066W	YOR064C	YOR074C	YPR043W				YCR028C-A
YPL264C	YOL148C	YOL147C	YPR047W				YCR044C
YPL058C	YOR071C	YLL015W	YPR066W				YCR051W
YAR009C	YOR073W	YOR085W	YPR071W				YCR060W
YPL029W	YOR076C	YOL146W	YAR031W				YCR063W
YPL026C	YOR078W	YOR089C	YPR073C				YCR071C
YPL022W	YOR084W	YOR094W	YPL254W				YCR086W
YPL016W	YOR086C	YOR095C	YPR081C				YCL056C
YPL011C	YOR090C	YOR096W	YPR101W				YCR090C
YPL008W	YOR091W	YOR099W	YPR108W				YCR097W
YPL006W	YOR092W	YOR101W	YPL250C				YJL158C
YAR019C	YOL145C	YOR103C	YPR110C				YLL050C
YPL001W	YOR108W	YOR111W	YPR113W				YCL035C
YPR003C	YOR109W	YOR115C	YPR114W				YDR267C
YPR005C	YOR110W	YOR117W	YPR116W				YDR281C
YPR007C	YOL144W	YOR122C	YLL057C				YJL151C
YPR009W	YOR113W	YOR125C	YPR127W				YDR298C
YPR021C	YOR116C	YOR128C	YPR128C				YDR302W
YPR022C	YLL012W	YOR131C	YPR129W				YDR328C
YPR026W	YOR124C	YOR136W	YPR134W				YDR339C
YPR030W	YOR127W	YKR020W	YPR140W				YDR352W
YPR040W	YOR132W	YOR142W	YPR153W				YDR353W
YPR042C	YOR133W	YOL139C	YPL246C				YDR357C
YPR045C	YOR134W	YOR145C	YPL245W				YJL143W
YPR049C	YOR137C	YLL064C	YPR163C				YDR366C
YPR055W	YOR140W	YOR150W	YPR168W				YDR367W
YPR057W	YLL010C	YLL009C	YPR172W				YDR368W
YPR061C	YOR141C	YOR159C	YPR174C				YDR373W
YLR052W	YOR148C	YOR160W	YPR176C				YDR378C
YPR079W	YOR149C	YOR163W	YPR179C				YJL140W
YAR033W	YOR151C	YOR164C	YAR066W				YDR391C
YPR083W	YOR152C	YOR167C	YPR186C				YDR397C
YPR089W	YOR154W	YOR173W	YPR187W				YDR412W
YAR035W	YOR156C	YOR175C	YLR065C				YDR428C
YPR095C	YOR158W	YOR176W	YPL241C				YDR437W
YPR105C	YOR165W	YOR179C	YPL240C				YDL181W
YPR112C	YOR166C	YOR182C	YBL060W				YDR447C
YLR057W	YLL008W	YOR183W	YBL106C				YDR450W
YPR120C	YOR168W	YOR184W	YBL058W				YLR150W
YPR122W	YOR171C	YOR185C	YBL050W				YDR453C
YPR124W	YLL007C	YOR189W	YBL042C				YDR461W
YPR137W	YOL136C	YOR191W	YBL038W				YDR462W
YPR138C	YOR188W	YOL135C	YBL032W				YDR468C
YPR141C	YOR190W	YOL133W	YBL024W				YDR493W
YPR144C	YLL006W	YOR198C	YBL104C				YDR504C
YPR155C	YOR192C	YOR206W	YLR070C				YLR156W
YPR157W	YOR193W	YOR210W	YBL014C				YDR510W
YPR164W	YOL132W	YOR213C	YBL006C				YDL244W
YPR167C	YOR207C	YOR215C	YAL059W				YLR161W
YPR185W	YOR208W	YOR220W	YBL102W				YJL122W
YPR192W	YLL004W	YOR221C	YBR005W				YDL135C
YPR194C	YOR212W	YOR222W	YBR024W				YDL124W
YPR204W	YOR217W	YOR223W	YKL206C				YDL123W
YBL063W	YOR228C	YOR224C	YBR061C				YDL110C
YAL063C	YOR229W	YOR226C	YBR066C				YDL092W
YBL105C	YOR231W	YOR232W	YBR070C				YDL081C
YBL034C	YLL002W	YOR233W	YBL098W				YDL075W
YBL033C	YOR237W	YOR234C	YBR084C-A				YDL236W
YBL029W	YOL128C	YOR242C	YBR088C				YDL072C
YLL056C	YOR238W	YOR245C	YBR095C				YDL235C
YBL010C	YOR239W	YOR247W	YBL091C				YDL067C
YLR071C	YOR241W	YOR250C	YBR119W				YDL064W
YBL004W	YOR243C	YOR251C	YBR121C				YDL057W
YBR007C	YLL001W	YOR252W	YBR122C				YDL053C
YBR008C	YOR246C	YOR255W	YBR125C				YDL045W-A
YBR012W-A	YAL025C	YOR257W	YBL090W				YDL039C
YBR012W-B	YLR001C	YOR258W	YBR128C				YDL012C
YBR018C	YOR254C	YOR260W	YLR089C				YDL010W
YBR020W	YOR256C	YOR261C	YBL089W				YLR178C
YBL113C	YLR002C	YOR262W	YBR129C				YDR002W
YAL056W	YOR266W	YOR265W	YBR143C				YLR179C
YBL111C	YOR267C	YOR271C	YBR159W				YDR031W
YBL101W-A	YOR269W	YLR003C	YBR166C				YDR032C
YBL101W-B	YOR270C	YOR276W	YBR169C				YDR033W
YBR034C	YOR272W	YOR278W	YAL038W				YJL104W
YLR080W	YOR273C	YOR280C	YBR176W				YDL226C
YBR059C	YAL023C	YOR283W	YBR181C				YDR047W
YBR068C	YOL125W	YAL022C	YAL037W				YDR050C
YBR074W	YOR275C	YOR285W	YBR193C				YLL042C
YLR084C	YLR005W	YOR286W	YBR199W				YDR059C
YBR081C	YOL124C	YOR288C	YBR201W				YJL217W
YBL097W	YOR291W	YOR289W	YLR102C				YDR063W
YLL055W	YLR006C	YOR293W	YBR210W				YDR068W
YBR097W	YOR292C	YOR294W	YBR213W				YDR070C
YBR098W	YAL021C	YOR297C	YBR231C				YLR186W
YLR086W	YLR007W	YOL123W	YBR246W				YDR079W
YBR105C	YAL020C	YLR008C	YBR253W				YDR090C
YLR087C	YOR301W	YOL122C	YBR265W				YDR092W
YBR114W	YOR308C	YOR317W	YBR279W				YDR098C
YBR115C	YAL019W	YLR009W	YBR280C				YDL219W
YAL043C	YOR313C	YOL121C	YBR287W				YDR099W
YBR136W	YOR320C	YOR323C	YBR298C				YDR100W
YBL088C	YOR321W	YOR327C	YBL068W				YDR121W
YBR140C	YOR322C	YOL120C	YCL011C				YDR156W
YAL041W	YOR324C	YOR332W	YCL010C				YDR162C
YKR027W	YOR326W	YOL119C	YCL009C				YDR163W
YBR150C	YLR010C	YOR340C	YCL005W				YDL212W
YBR158W	YOR334W	YAL064W-B	YCL068C				YDR177W
YBR163W	YOR336W	YPL237W	YCR004C				YDR178W
YBR165W	YKL207W	YPL235W	YCR007C				YDR179C
YBR172C	YLR014C	YLR016C	YCR010C				YDR183W
YLR095C	YOR339C	YPL229W	YCR012W				YLR199C
YBR202W	YOR342C	YPL228W	YCR015C				YLR200W
YBR203W	YOL117W	YPL225W	YCR018C				YDR210W
YBR208C	YLR015W	YPL223C	YCR020C-A				YDR225W
YBL085W	YOR347C	YPL220W	YCR021C				YDR233C
YBR225W	YOR349W	YPL218W	YCL059C				YDR248C
YLR106C	YOR350C	YPL215W	YCR073W-A				YDR252W
YBR235W	YOR352W	YPL278C	YCR075C				YEL027W
YBR237W	YOL116W	YPL211W	YCR076C				YEL026W
YKR028W	YOR353C	YPL277C	YJL160C				YLR208W
YBR255W	YPL231W	YPL210C	YLR126C				YEL004W
YAL032C	YAL015C	YPL206C	YCL074W				YER002W
YBR257W	YPL230W	YPL200W	YCR095C				YER007C-A
YBR259W	YPL226W	YPL192C	YCR096C				YER009W
YBR275C	YPL224C	YPL275W	YCR104W				YER012W
YAL029C	YPL222W	YPL189W	YCL047C				YJL077C
YBR291C	YAL014C	YPL187W	YLR128W				YER019C-A
YBR295W	YPL221W	YLR021W	YCL029C				YER026C
YBL075C	YPL217C	YPL178W	YCL028W				YER030W
YAL026C	YPL214C	YPL173W	YCL026C-A				YER034W
YBL067C	YAL013W	YPL170W	YDL200C				YER042W
YBL066C	YPL212C	YPL169C	YDR272W				YER046W
YCL002C	YLL061W	YPL163C	YDR279W				YEL066W
YLR115W	YPL208W	YPL273W	YDR280W				YER056C-A
YKR029C	YPL207W	YAL008W	YLL049W				YER057C
YLR116W	YPL204W	YPL159C	YDR287W				YER063W
YLR117C	YPL203W	YPL154C	YDL198C				YER067W
YCR032W	YPL202C	YAL007C	YDR292C				YER074W
YCR033W	YPL201C	YLR025W	YLR132C				YJL068C
YCR065W	YLR019W	YPL146C	YDR294C				YER100W
YJL222W	YPL195W	YPL145C	YDR315C				YJL066C
YCR081W	YAL011W	YPL144W	YDR317W				YJL065C
YCR089W	YPL194W	YPL143W	YDR319C				YER117W
YCR091W	YPL193W	YLR026C	YJL148W				YER120W
YCR093W	YLR020C	YPL131W	YDR321W				YER131W
YCL055W	YPL190C	YPL129W	YDR331W				YER133W
YLR127C	YPL186C	YPL128C	YDR337W				YER134C
YCR102C	YPL184C	YPL127C	YDL193W				YER137C
YCR107W	YPL179W	YPL124W	YDR342C				YEL057C
YJL156C	YPL176C	YPL117C	YDR343C				YER150W
YCL073C	YPL171C	YPL111W	YJL145W				YER159C
YLR129W	YPL274W	YPL108W	YDR346C				YLR229C
YCL027W	YAL009W	YPL099C	YDR348C				YER177W
YCL014W	YPL168W	YPL098C	YLR137W				YER183C
YJL154C	YPL165C	YPL093W	YDR364C				YKR043C
YDR270W	YPL164C	YPL092W	YDR370C				YEL073C
YDR283C	YKR022C	YPL091W	YDR376W				YEL034W
YDR285W	YLR023C	YPL087W	YLR141W				YFL017W-A
YDR291W	YPL161C	YAR002C-A	YDL188C				YFL012W
YDR299W	YPL160W	YPL086C	YDR384C				YFL010W-A
YDR310C	YPL152W	YPL266W	YDR390C				YFL005W
YDR312W	YPL147W	YPL081W	YDR404C				YFL057C
YDR313C	YAL005C	YPL078C	YJL138C				YFR001W
YDR314C	YPL140C	YPL067C	YDR408C				YFR003C
YJL147C	YPL135W	YPL063W	YDR410C				YFR011C
YDR332W	YPL132W	YPL061W	YDR418W				YFR033C
YDR333C	YPL270W	YPL056C	YDL184C				YLR243W
YDR334W	YPL126W	YLR038C	YLR146C				YFR036W
YDR336W	YPL125W	YPL053C	YJL136C				YFR041C
YLR136C	YPL123C	YPL050C	YDR429C				YFR045W
YDR350C	YPL122C	YPL048W	YKR007W				YFL051C
YDR351W	YPL120W	YPL047W	YDR435C				YFL065C
YDR356W	YPL119C	YPL046C	YJL134W				YFL045C
YDR379W	YLR028C	YPL262W	YDR460W				YFL028C
YLR144C	YPL118W	YAR010C	YDR469W				YFL061W
YDR406W	YPL113C	YPL037C	YDR471W				YFL020C
YDR409W	YPL112C	YPL034W	YDR476C				YGR272C
YDR416W	YPL110C	YPL031C	YLL046C				YGR275W
YDR420W	YPL107W	YPL260W	YDR494W				YGR282C
YDL183C	YAL001C	YPL030W	YDL175C				YGR284C
YDR430C	YPL105C	YPL027W	YDR508C				YKR045C
YKR031C	YPL104W	YAR015W	YDR512C				YGL191W
YDR436W	YPL103C	YPL023C	YDR514C				YGL189C
YDR438W	YPL101W	YPL021W	YDR515W				YJL035C
YDR443C	YPL097W	YLL058W	YLR157C				YGL168W
YDR444W	YAR002W	YPL004C	YDR531W				YGL121C
YDR448W	YPL094C	YPR016C	YDR534C				YJL030W
YDR449C	YLR031W	YPR017C	YDR540C				YGL103W
YDR451C	YPL089C	YPR020W	YDL170W				YGL101W
YDR459C	YPL267W	YPR028W	YDL169C				YGL091C
YDL179W	YLR032W	YPR035W	YDL167C				YKR046C
YDR466W	YPL084W	YPR037C	YJL124C				YGL080W
YDR475C	YPL083C	YLR050C	YDL165W				YGL070C
YDL176W	YAR003W	YAR028W	YDL145C				YGL068W
YDR484W	YKR023W	YLR051C	YDL144C				YGL058W
YDR485C	YLR034C	YPR051W	YLR162W				YGL054C
YJL129C	YPL074W	YPR052C	YDL136W				YGL051W
YDR498C	YPL072W	YPR058W	YDL134C				YGL037C
YDR499W	YPL071C	YPR060C	YLR163C				YGL033W
YLR155C	YPL069C	YPR062W	YDL125C				YGL242C
YDR520C	YPL064C	YPR063C	YDL120W				YGL018C
YDL171C	YPL060W	YPR065W	YLR165C				YGL015C
YDR528W	YPL263C	YPR067W	YDL108W				YGL011C
YDR532C	YPL057C	YPR069C	YDL099W				YGL240W
YLR158C	YPL055C	YLR053C	YDL097C				YGR001C
YDR545W	YPL049C	YPR074C	YDL087C				YGR008C
YLR160C	YPL040C	YPR082C	YDL086W				YLR275W
YDL155W	YPL039W	YPR085C	YDL084W				YGL262W
YDL140C	YPL036W	YPR094W	YLR168C				YGR030C
YDL240W	YLR044C	YPR098C	YDL082W				YGL235W
YDL127W	YPL032C	YPR100W	YDL078C				YLR281C
YDL116W	YAR014C	YPR102C	YLR170C				YGR063C
YDL239C	YPL024W	YPR103W	YDL069C				YGL261C
YDL107W	YLR045C	YLR056W	YDL065C				YGL231C
YLR166C	YPL020C	YPL252C	YDL061C				YGR076C
YDL088C	YPL259C	YPR125W	YDL059C				YGL230C
YJL219W	YPL019C	YPR131C	YDL052C				YGR078C
YDL079C	YPL018W	YPR132W	YDL049C				YGR118W
YDL074C	YAR018C	YPR133C	YDL048C				YLR293C
YDL056W	YPL014W	YKR025W	YDL042C				YLR295C
YDL044C	YPL012W	YLR058C	YDL037C				YGL225W
YDL038C	YPL258C	YAL064W	YDL232W				YLR297W
YDL231C	YPL009C	YPR143W	YLR175W				YLR298C
YDL035C	YLR046C	YLR059C	YJL110C				YGR153W
YDL033C	YPR001W	YPR145W	YDL018C				YGL222C
YDL030W	YPR002W	YPR148C	YDL015C				YGR161C
YDL028C	YPR004C	YPR149W	YDL230W				YGL220W
YLR176C	YPR006C	YPR154W	YDL008W				YGR181W
YDR006C	YPR008W	YLR060W	YJL107C				YGR203W
YDR011W	YLR047C	YPR158W	YDL004W				YGR207C
YDR014W	YPR010C	YAR061W	YDL002C				YGR209C
YDR017C	YPR011C	YPR159W	YDR003W				YGL212W
YJL105W	YPR013C	YPR160W	YJL218W				YJR007W
YDR038C	YAR023C	YPR161C	YDR007W				YGL210W
YDR040C	YPR018W	YLR061W	YDR016C				YLR306W
YJL103C	YPR019W	YPR165W	YKR037C				YGR230W
YDL223C	YPR023C	YPL243W	YDR027C				YGR235C
YJL101C	YPR024W	YAR064W	YDR034C				YHR001W-A
YDR074W	YAL068C	YPR182W	YDR041W				YHR005C-A
YDL247W	YPR025C	YLR064W	YDR044W				YHR008C
YLR187W	YPR027C	YPR183W	YDR051C				YHR010W
YDR081C	YKR024C	YPR184W	YDR054C				YHR021C
YDR082W	YLR049C	YPL242C	YLR185W				YHL042W
YJL099W	YPR029C	YPR188C	YDR066C				YJR014W
YDR093W	YPR031W	YPR191W	YJL100W				YHR029C
YJL098W	YPR032W	YAR068W	YDR078C				YHR038W
YDR096W	YPR034W	YPR200C	YDL222C				YHR039C-A
YLR189C	YPL256C	YLR066W	YDR083W				YHR053C
YJL216C	YPR046W	YPR203W	YDR085C				YHR057C
YDR128W	YPR048W	YPL239W	YDR088C				YHR058C
YJL095W	YPR056W	YAR071W	YKR038C				YHR059W
YDR135C	YPL255W	YAR073W	YDL217C				YHR081W
YDR138W	YPR068C	YBL064C	YDR116C				YHR087W
YJL094C	YPR070W	YAR075W	YDR120C				YHR089C
YDR142C	YPR072W	YBL056W	YLR191W				YHR101C
YJL093C	YPR075C	YLR068W	YDR129C				YJR022W
YDR150W	YPR078C	YBL046W	YDR140W				YHL034C
YJL092W	YLR054C	YBL045C	YDR165W				YHR126C
YDR159W	YPR084W	YBL044W	YDR172W				YHR127W
YDR166C	YPR086W	YBL041W	YDR173C				YHR128W
YJL091C	YPL253C	YBL040C	YDR175C				YJR025C
YLL040C	YPR088C	YBL039C	YDR176W				YHR138C
YDR180W	YPR091C	YAL062W	YDR189W				YHR140W
YDR186C	YPR093C	YKR026C	YDR196C				YHR141C
YDR191W	YLR055C	YBL036C	YDR202C				YHR143W
YDR194C	YPR097W	YBL035C	YJL088W				YHL031C
YDR208W	YAR042W	YBL030C	YDR204W				YHR152W
YDR216W	YPR104C	YBL028C	YDL209C				YHR157W
YDR217C	YPR106W	YAL061W	YDR212W				YHR185C
YJL087C	YPR107C	YBL027W	YDR218C				YHR187W
YDR222W	YPR109W	YBL026W	YDR236C				YHR191C
YDR227W	YPR111W	YBL025W	YDR246W				YHR193C
YDR234W	YPR115W	YBL021C	YDR258C				YJR034W
YDR235W	YPL249C	YBL018C	YDR259C				YHL018W
YJL085W	YPR118W	YBL017C	YDR260C				YIL127C
YDR240C	YPR119W	YBL016W	YDR265W				YLR350W
YDR242W	YPR121W	YBL015W	YEL024W				YIL098C
YDR243C	YAR050W	YAL060W	YJL081C				YIL070C
YDR249C	YPL282C	YBL008W	YEL017C-A				YIL069C
YDR257C	YPL248C	YBL003C	YEL017W				YLR354C
YDR262W	YPR135W	YBL002W	YLR209C				YIL062C
YEL025C	YPR139C	YBL001C	YEL011W				YIL051C
YEL023C	YPR147C	YBR006W	YJL079C				YIL040W
YEL022W	YPL247C	YAL058W	YER003C				YIL168W
YEL020C	YPR152C	YBR009C	YLR211C				YIL167W
YEL072W	YPR156C	YBR010W	YER016W				YIL024C
YEL009C	YPR162C	YBR011C	YER023W				YIL021W
YEL006W	YPL244C	YBL112C	YER033C				YJR047C
YLR210W	YAR062W	YBR013C	YER039C				YIL010W
YJL078C	YPR169W	YBR014C	YLR215C				YIL009C-A
YER013W	YPR171W	YBR015C	YER047C				YIL165C
YJL076W	YLR063W	YBR016W	YER048C				YJR048W
YER068W	YPR173C	YLR074C	YER053C				YIR009W
YER082C	YPR175W	YBR022W	YER055C				YJR050W
YER093C	YPR178W	YBR025C	YLR218C				YIR022W
YER098W	YPR181C	YBR026C	YER066W				YIR024C
YEL061C	YPR189W	YAL055W	YER083C				YLR363C
YER106W	YPR190C	YBR031W	YER085C				YLR364W
YER113C	YPR193C	YLR078C	YER089C				YIR035C
YER123W	YPR196W	YBR035C	YER102W				YIR036C
YLL067C	YPR198W	YBR036C	YER104W				YIR037W
YER127W	YPR199C	YBR037C	YER116C				YIR038C
YER129W	YPR202W	YBR040W	YER118C				YIR043C
YLR224W	YPL281C	YBR046C	YEL060C				YIL133C
YER132C	YLR067C	YBR047W	YER139C				YLR370C
YER138C	YBL054W	YBR048W	YER142C				YJR069C
YLR226W	YBL052C	YBR052C	YER147C				YJR074W
YER155C	YBL047C	YBR053C	YER148W				YJR077C
YLR227C	YLR069C	YBR054W	YER153C				YJR079W
YER157W	YBL037W	YBR062C	YER154W				YJR086W
YER158C	YBL031W	YBL099W	YJL213W				YJR104C
YER162C	YBL023C	YBR067C	YER156C				YJR114W
YLR228C	YBL022C	YAL049C	YER163C				YJR120W
YER167W	YBL020W	YBR069C	YER170W				YJL179W
YER169W	YBL019W	YBR072W	YEL054C				YJL174W
YER172C	YBL007C	YBR077C	YEL075C				YJL173C
YER175C	YBL103C	YBR078W	YLR231C				YKL156W
YER176W	YBL005W-A	YBR082C	YEL049W				YKL150W
YER180C	YBR001C	YLR085C	YEL044W				YKL224C
YER185W	YLR072W	YBR087W	YEL038W				YKL122C
YER186C	YBR002C	YBR089C-A	YEL037C				YKL117W
YLR233C	YBR003W	YBR090C	YFL017C				YKL114C
YER190W	YBR004C	YBR091C	YFL016C				YLR388W
YLL066C	YBL101C	YBR092C	YFL014W				YKL216W
YFL066C	YLR073C	YBR093C	YFL001W				YKL096W-A
YFL056C	YBR017C	YAL046C	YFR007W				YKL096W
YFR002W	YBR019C	YBL095W	YFR012W				YKL086W
YLR240W	YBR021W	YBR096W	YFR014C				YKL084W
YJL051W	YBR023C	YBL093C	YFR024C-A				YLR390W-A
YFR019W	YLR077W	YBR101C	YFR027W				YKL071W
YFR022W	YBR028C	YBR102C	YFR034C				YKL214C
YFR029W	YBR029C	YBR106W	YFR035C				YKL061W
YFR030W	YBR030W	YBR107C	YFR038W				YKL049C
YFR031C	YBR033W	YBR109C	YKR044W				YKL024C
YFR032C	YBR038W	YBR110W	YFL068W				YKL016C
YFR040W	YBR042C	YAL044C	YFL037W				YKL009W
YFR048W	YBR043C	YBL092W	YJL044C				YKL001C
YJL047C	YBR044C	YBR111C	YFL034C-A				YLR406C
YLR247C	YBR049C	YLR088W	YFL031W				YLR415C
YFL036W	YBR050C	YBR120C	YFL067W				YLL023C
YFL034W	YAL053W	YBR126C	YFL024C				YML129C
YFL033C	YBR055C	YBR127C	YFL022C				YML058W
YFL025C	YBR056W	YBR135W	YLR250W				YML055W
YJL042W	YLR082C	YAL042W	YGR268C				YML053C
YGR257C	YBR057C	YBR137W	YGR283C				YML036W
YGR258C	YBR058C	YBR139W	YGR285C				YML028W
YJL041W	YBR060C	YBR141C	YGR294W				YKR065C
YGR271W	YAL051W	YBR145W	YGL198W				YML024W
YGR274C	YBR063C	YBR149W	YGL196W				YKR068C
YJL039C	YBR065C	YBR151W	YGL175C				YMR009W
YLR253W	YLR083C	YBR153W	YLL038C				YMR028W
YGL205W	YBR071W	YBR154C	YGL174W				YMR041C
YGR296W	YBR073W	YBR160W	YGL166W				YMR043W
YKR008W	YBR076W	YBR161W	YGL161C				YKR011C
YGL194C	YAL048C	YBR162C	YGL155W				YMR072W
YGL192W	YBR079C	YBR162W-A	YGL153W				YMR079W
YLR256W	YBR080C	YAL039C	YGL148W				YMR090W
YGL180W	YBR083W	YBR164C	YGL126W				YML112W
YGL162W	YBR084W	YBR170C	YGL263W				YMR095C
YGL255W	YBR085W	YBR171W	YGL117W				YMR099C
YGL254W	YAL047C	YBR173C	YGL112C				YMR107W
YGL141W	YBR086C	YBR177C	YGL104C				YML110C
YGL140C	YBR094W	YBL087C	YGL100W				YKR083C
YGL139W	YBR103W	YBR188C	YGL250W				YML108W
YGL133W	YBR104W	YBR189W	YGL096W				YMR148W
YGL131C	YBR108W	YBR191W	YGL077C				YMR175W
YGL120C	YBR112C	YBR194W	YGL247W				YMR184W
YGL116W	YBR117C	YBR195C	YLR265C				YMR193W
YJL029C	YBR123C	YBR196C	YGL067W				YMR226C
YGL246C	YBR130C	YBR197C	YJL024C				YMR230W
YGL064C	YBR131W	YAL036C	YGL057C				YMR233W
YGL063W	YBR133C	YBR205W	YGL053W				YML100W-A
YGL056C	YLR090W	YBR207W	YGL043W				YMR236W
YLR267W	YBR138C	YBR212W	YLR268W				YMR241W
YGL045W	YBR142W	YLR104W	YGL025C				YMR244C-A
YGL036W	YBR148W	YBR214W	YGL020C				YKR014C
YGL035C	YLR091W	YBR215W	YGL019W				YKR094C
YGL028C	YBR152W	YBR219C	YLR271W				YMR252C
YGL021W	YAL040C	YBR221C	YGL002W				YMR260C
YGL014W	YBR155W	YBR222C	YGR006W				YMR263W
YGL013C	YBR156C	YBR227C	YGR012W				YML095C
YGR014W	YBR157C	YAL034W-A	YGR017W				YML092C
YGR015C	YLR093C	YBR230C	YGR020C				YMR315W
YGR032W	YLR094C	YBR233W	YGL237C				YNL281W
YJL012C	YBR167C	YBR234C	YGR024C
YGR056W	YBR168W	YBR236C	YGR031W
YJL207C	YBR175W	YBL082C	YGR033C
YGR068C	YLL054C	YBR241C	YGR034W
YGR079W	YBR179C	YBR242W	YGR035C
YGL229C	YBR180W	YLL053C	YGR036C
YGR084C	YBR182C	YBR243C	YGR038W
YGR088W	YAL067C	YBR244W	YGR042W
YGR090W	YBR183W	YAL033W	YGR054W
YGR092W	YBR184W	YBR247C	YGR055W
YGR097W	YBR185C	YBR248C	YGR057C
YGL227W	YBR186W	YBR249C	YGR066C
YGR109C	YBR187W	YLL052C	YJL011C
YGR110W	YBR192W	YBR251W	YLR286C
YGR112W	YLR098C	YBR252W	YGR081C
YGR113W	YBL086C	YBR254C	YGR085C
YJL005W	YBR198C	YBR256C	YLR287C-A
YGR126W	YBR200W	YBR258C	YGR096W
YGR150C	YBR204C	YBR260C	YGR104C
YGL223C	YAL035W	YBR261C	YLR290C
YGR154C	YBR211C	YBR263W	YGR106C
YGR168C	YBR216C	YBR264C	YJL006C
YGR170W	YBR217W	YBR268W	YLR292C
YGL216W	YBR218C	YAL030W	YGR120C
YJR003C	YBR220C	YBR278W	YGR129W
YGR184C	YBR223C	YLR109W	YGR131W
YLL033W	YLR105C	YBR282W	YGR132C
YJR004C	YBL084C	YBR283C	YJL004C
YLR304C	YBR228W	YBR285W	YGR136W
YJR005W	YBR229C	YBR286W	YJL003W
YLR305C	YBR238C	YLR110C	YGR144W
YGR212W	YAL034C	YBL078C	YGR145W
YGR213C	YBR239C	YBR301W	YGR148C
YKR050W	YBR240C	YLR113W	YGR156W
YGR217W	YBR245C	YBL072C	YJL001W
YGR222W	YBL081W	YBL069W	YLR300W
YJR008W	YBR250W	YCL001W	YGR163W
YGL209W	YLR107W	YCR002C	YLR301W
YGR239C	YBL080C	YCR003W	YGR174C
YGR249W	YBR262C	YCR009C	YJR002W
YHR002W	YAL031C	YCL066W	YLR303W
YLR310C	YBR270C	YCR016W	YGR189C
YHR004C	YLR108C	YJL167W	YGR201C
YHR006W	YBR272C	YCR020C	YGR208W
YHR022C	YBR274W	YCL064C	YGR214W
YHR023W	YBL079W	YJL166W	YGR220C
YLR313C	YBR276C	YCR024C-A	YGR231C
YHR031C	YBR281C	YCR027C	YLR307W
YHR036W	YBR284W	YCR028C-A	YGR248W
YHR046C	YBR288C	YCR031C	YGR251W
YHR048W	YBR289W	YCR034W	YHL001W
YKR051W	YBR293W	YLR118C	YHR003C
YJL225C	YAL028W	YCR040W	YHL046C
YHR056C	YBR294W	YCR042C	YHR012W
YLR318W	YBR296C	YCR043C	YHR014W
YHR061C	YBR297W	YCR044C	YHR015W
YHR066W	YBR299W	YCR046C	YHL044W
YLR319C	YAL027W	YCR047C	YHR016C
YHR073W	YBR302C	YJL163C	YLR312W-A
YHR077C	YBL076C	YLR119W	YHR020W
YJR019C	YBL074C	YCR051W	YHR021W-A
YHR080C	YLL051C	YCR053W	YHR026W
YHR082C	YBL107C	YCR059C	YHR037W
YLR320W	YCL008C	YCR060W	YHR049W
YHL035C	YCL004W	YCR061W	YLR316C
YHR090C	YLR114C	YLR120C	YHR051W
YHR094C	YCL067C	YCR063W	YHR060W
YHR097C	YCR008W	YCL058C	YHR062C
YJR021C	YJL168C	YCR069W	YJR017C
YHR099W	YCR014C	YCR071C	YHR068W
YHR103W	YCR017C	YCR082W	YHR070W
YHR119W	YCR019W	YJL161W	YHR074W
YHR120W	YCR023C	YCR086W	YHR075C
YHR131C	YCR024C	YCR088W	YHL036W
YHR134W	YCR026C	YCL056C	YHR083W
YHL049C	YCR028C	YCR090C	YHR092C
YHR149C	YCR030C	YCR097W	YHR100C
YHR150W	YJL165C	YJL159W	YHR105W
YJR027W	YCL061C	YCR101C	YLR323C
YHR155W	YCR035C	YJL158C	YHR110W
YHR164C	YCR038C	YCL050C	YHR111W
YHR165C	YCR039C	YLL050C	YHR113W
YHR166C	YCR045C	YCL045C	YHR114W
YHR168W	YCR048W	YCL043C	YHR115C
YHL050C	YCR052W	YCL042W	YHR116W
YJR029W	YCR054C	YCL040W	YHR121W
YHR182W	YCR057C	YCL035C	YHR123W
YJR030C	YJL162C	YCL034W	YJR024C
YHR196W	YCR066W	YCL033C	YLR326W
YHR198C	YCR067C	YCL031C	YHR136C
YHR199C	YCR068W	YCL025C	YHR142W
YHR209W	YCR072C	YCL019W	YJR026W
YLR343W	YLR121C	YDR267C	YHR147C
YHR211W	YCR073C	YDR268W	YHR160C
YJR033C	YCL057W	YDR276C	YHR163W
YHR214C-B	YCR077C	YDR281C	YHR167W
YHR219W	YCR079W	YDR284C	YHR169W
YHL023C	YLR125W	YDR286C	YHR175W
YHL014C	YCR084C	YDR289C	YLR340W
YJR035W	YCR092C	YJL151C	YLL029W
YHL012W	YCR094W	YDR296W	YHR203C
YHL008C	YCR098C	YDR297W	YJR032W
YJR036C	YCR099C	YDR298C	YHL026C
YIL130W	YCR100C	YDR302W	YHR214W
YIL129C	YCR105W	YLR133W	YHL015W
YIL173W	YCL054W	YDR303C	YLR346C
YLR347C	YCL052C	YDR304C	YHL006C
YIL126W	YCL051W	YDR305C	YIL113W
YIL125W	YCL049C	YDR308C	YIL110W
YIL117C	YCL048W	YDR318W	YIL108W
YIL172C	YCL044C	YDR322W	YIL106W
YJR039W	YJL157C	YDR326C	YIL103W
YIL084C	YCL039W	YDR328C	YIL096C
YIL082W-A	YKR030W	YDR339C	YLR351C
YIL077C	YCL038C	YDR341C	YIL076W
YIL073C	YCL037C	YDL192W	YIL064W
YIL071C	YCL036W	YDR347W	YIL063C
YIL169C	YCL032W	YDL191W	YIL061C
YIL056W	YCL030C	YDR352W	YIL053W
YIL050W	YJL155C	YDR353W	YJR043C
YIL049W	YCL017C	YDR354W	YLR356W
YIL047C	YLR130C	YDR357C	YJR045C
YIL037C	YCL069W	YDR358W	YIL019W
YLR357W	YDR266C	YLR138W	YIL011W
YIL031W	YDR273W	YDR361C	YIL008W
YIL013C	YJL153C	YJL143W	YIL007C
YIL002C	YLR131C	YDR366C	YIL006W
YIR019C	YDR275W	YDR367W	YIR001C
YIR023W	YDL199C	YDR368W	YJR049C
YIR027C	YDR277C	YDR372C	YIR007W
YIR029W	YDR282C	YDR373W	YIR008C
YIR031C	YDR288W	YDR377W	YIR032C
YJR052W	YDR293C	YDR378C	YIR041W
YIR033W	YDL197C	YDR380W	YIL153W
YIL159W	YDR295C	YDR381W	YIL152W
YIR039C	YDR300C	YDR382W	YKL204W
YIL151C	YDR301W	YDR383C	YIL142W
YJR054W	YDL195W	YDR388W	YIL176C
YLR369W	YDR306C	YJL140W	YIL138C
YJL201W	YDR307W	YDR391C	YJR055W
YJR066W	YDR309C	YDR392W	YIL135C
YLR371W	YJL149W	YDR393W	YIL132C
YJR090C	YLR134W	YDR394W	YJR058C
YJR091C	YDR311W	YDR397C	YJR063W
YJR106W	YDR316W	YDR398W	YJR065C
YJL197W	YLL048C	YDL185W	YJR073C
YJR126C	YDR320C	YDR399W	YJR082C
YJR130C	YDR323C	YDR405W	YJR096W
YJL194W	YDR325W	YDR412W	YJR100C
YJR151C	YDR329C	YLR145W	YJR102C
YJL193W	YDR330W	YDR415C	YJR111C
YKR009C	YLR135W	YDR424C	YJR112W
YJR152W	YDR335W	YDR428C	YJR113C
YJR153W	YJL146W	YDR432W	YJR116W
YJR155W	YKL205W	YLR147C	YLR376C
YJL187C	YDR345C	YDL182W	YJR117W
YJL181W	YDL245C	YDR437W	YJR122W
YJL176C	YDR349C	YDR441C	YJR124C
YLR382C	YDR359C	YDL181W	YJR125C
YKL176C	YDR362C	YDR447C	YLR377C
YKL171W	YDR363W	YDR450W	YJR136C
YLR383W	YDR365C	YLR150W	YLL027W
YKL168C	YLR139C	YDR453C	YJR145C
YLR384C	YDR369C	YDR454C	YKR055W
YKL149C	YDR371W	YDR457W	YJL192C
YLR386W	YDL189W	YDR458C	YJL180C
YKL108W	YDR374C	YDR461W	YJL178C
YKL105C	YDR375C	YDR462W	YKL175W
YKL101W	YJL141C	YDR463W	YKL159C
YKL092C	YDR385W	YDR465C	YKL154W
YKL215C	YLR142W	YDR468C	YKL151C
YKL090W	YDR386W	YDR478W	YKL145W
YKL075C	YDR387C	YDR480W	YKL144C
YKL068W	YDR389W	YDR482C	YKL140W
YLR392C	YDL186W	YLR154C	YKL132C
YKL064W	YLR143W	YDR483W	YKL128C
YKL057C	YDR395W	YDR486C	YKL110C
YKL052C	YJL139C	YDR487C	YKL104C
YKL051W	YDR400W	YDR493W	YKR056W
YKL050C	YDR402C	YDR496C	YKL095W
YKL048C	YDR403W	YDR500C	YKL094W
YKL222C	YDR407C	YDR502C	YKL093W
YKL038W	YDR411C	YDR503C	YLR390W
YKL033W	YDR414C	YDR504C	YKL087C
YKL020C	YDR419W	YDL174C	YKL073W
YKL015W	YDR421W	YDR506C	YKL070W
YKL014C	YDR422C	YLR156W	YKL065C
YLR397C	YDR423C	YDR510W	YKL059C
YKL010C	YDR425W	YDR511W	YLR393W
YKL209C	YDR427W	YDR513W	YKL056C
YKL005C	YDR434W	YDR516C	YKL047W
YKR004C	YDR439W	YDR517W	YKL046C
YLR404W	YDR440W	YDR518W	YLR396C
YLR407W	YLR149C	YDR519W	YKL021C
YLR409C	YDR446W	YDL173W	YKL004W
YLR422W	YDL180W	YDR529C	YKR001C
YLR425W	YDR452W	YDR530C	YKR002W
YML082W	YDR456W	YLL045C	YKR057W
YML081W	YLR152C	YDR533C	YLR411W
YML075C	YDR464W	YDR538W	YLR420W
YML065W	YDR470C	YDL168W	YKR059W
YML061C	YDR472W	YDL244W	YLR427W
YML059C	YDR473C	YDL166C	YLR430W
YKL203C	YLR153C	YDL160C	YKR060W
YML054C	YDL177C	YDL157C	YML079W
YML051W	YDR477W	YDL248W	YML073C
YML049C	YJL130C	YLR161W	YML070W
YML045W	YDR479C	YJL122W	YML066C
YML043C	YDR481C	YDL147W	YKR062W
YML042W	YJL221C	YDL143W	YML048W
YML041C	YDR488C	YJL121C	YML126C
YML040W	YDR489W	YDL139C	YML125C
YML039W	YDR490C	YDL138W	YML014W
YML037C	YDR492W	YDL137W	YML012W
YML020W	YDR495C	YDL135C	YML009C
YML123C	YDR497C	YDL130W	YML008C
YKR067W	YDR501W	YDL128W	YML005W
YKR069W	YDR505C	YDL124W	YML001W
YMR029C	YDR507C	YDL123W	YMR002W
YMR045C	YJL127C	YDL121C	YMR006C
YMR050C	YDR523C	YDL115C	YML119W
YMR053C	YDR524C	YDL111C	YKR070W
YMR065W	YDR527W	YDL110C	YMR022W
YMR067C	YKR034W	YJL117W	YMR025W
YMR068W	YDR536W	YDL103C	YMR033W
YMR069W	YDR539W	YDL100C	YMR034C
YMR075W	YDR541C	YDL098C	YMR035W
YMR076C	YJL125C	YDL092W	YMR042W
YMR078C	YDR542W	YDL237W	YMR044W
YMR080C	YDL164C	YDL083C	YKR074W
YMR086W	YDL159W	YDL081C	YMR052W
YMR093W	YDL156W	YJL115W	YMR054W
YKR079C	YJL123C	YDL075W	YMR055C
YMR097C	YDL243C	YDL236W	YMR058W
YML133C	YDL154W	YDL072C	YMR059W
YML111W	YDL153C	YDL235C	YMR062C
YMR102C	YDL150W	YDL067C	YMR063W
YMR104C	YDL149W	YDL066W	YMR073C
YMR108W	YDL148C	YDL064W	YMR077C
YMR114C	YDL142C	YLR172C	YMR081C
YMR119W	YDL141W	YDL057W	YML113W
YKR082W	YDL133W	YDL055C	YMR096W
YMR128W	YDL132W	YDL054C	YMR105C
YMR136W	YDL129W	YDL053C	YMR117C
YMR140W	YDL126C	YDL051W	YMR120C
YMR162C	YLR164W	YDL046W	YMR121C
YMR163C	YDL122W	YDL045W-A	YMR130W
YML104C	YDL119C	YDL043C	YMR131C
YMR165C	YDL117W	YDL039C	YMR134W
YMR167W	YDL113C	YDL029W	YMR138W
YMR168C	YJL118W	YDL022W	YMR144W
YMR171C	YDL112W	YDL021W	YMR146C
YMR172W	YDL109C	YDL014W	YMR147W
YKR087C	YDL105W	YDL012C	YMR149W
YMR176W	YDL101C	YDL010W	YML106W
YMR179W	YDL095W	YDL007W	YMR156C
YMR180C	YJL116C	YDL229W	YMR158W
YML103C	YDL238C	YLR178C	YMR161W
YMR185W	YDL093W	YDR002W	YMR173W
YMR196W	YDL091C	YLR179C	YMR181C
YMR199W	YLL043W	YDR012W	YMR182C
YMR211W	YDL090C	YDR013W	YMR183C
YMR213W	YDL089W	YLR180W	YMR188C
YMR216C	YDL085W	YDR020C	YMR191W
YMR218C	YKR036C	YDR022C	YMR194W
YMR224C	YDL080C	YDR023W	YMR195W
YMR228W	YDL077C	YDR025W	YMR197C
YML099C	YDL076C	YLR181C	YMR202W
YMR247C	YDL073W	YDR031W	YMR205C
YMR251W	YDL070W	YDR032C	YMR208W
YML097C	YDL063C	YDR033W	YMR215W
YKR096W	YDL060W	YJL104W	YML101C
YMR275C	YDL234C	YDL226C	YKR091W
YMR280C	YDL058W	YDR035W	YMR225C
YMR282C	YLR173W	YDL225W	YMR232W
YKR098C	YJL112W	YDR037W	YMR234W
YMR287C	YDL233W	YDR045C	YMR235C
YMR288W	YDL047W	YDR047W	YKR093W
YMR291W	YLR174W	YJL102W	YMR242C
YKR099W	YDL045C	YDR050C	YML098W
YMR299C	YDL040C	YDR055W	YMR251W-A
YMR306W	YDL036C	YLL042C	YMR267W
YMR316W	YDL031W	YDR056C	YMR268C
YML087C	YDL027C	YDR059C	YMR276W
YNL279W	YDL025C	YJL217W	YMR310C
YNL278W	YDL024C	YDR062W	YKR100C
YNL273W	YJL109C	YDR063W	YNL284C
YNL271C	YDL020C	YDR064W	YNL282W
YNL333W	YDL019C	YDR068W	YNL268W
YNL267W	YDL017W	YDR070C	YNL264C
YNL262W	YLR177W	YDR071C	YNL260C
YNL261W	YJL108C	YDR072C
	YDL013W	YLR186W
	YDL006W	YDR077W
	YDL005C	YDR079W
	YDL003W	YDR084C
	YDL001W	YDR086C
	YDR001C	YDR087C
	YDR005C	YDL220C
	YDL227C	YDR090C
	YDR009W	YDR091C
	YJL106W	YDR092W
	YDR019C	YDR098C
	YDR021W	YDL219W
	YDR026C	YDR099W
	YDR028C	YDR100W
	YDR030C	YDR105C
	YDR036C	YLL041C
	YLR182W	YDR115W
	YDR039C	YJL096W
	YDR043C	YDR121W
	YDL224C	YDL215C
	YLR183C	YDR139C
	YDR046C	YLR192C
	YDR049W	YDR148C
	YDR052C	YLR193C
	YDR057W	YDR151C
	YDR058C	YDR155C
	YDR060W	YDR156W
	YDR061W	YDL213C
	YDR065W	YDR162C
	YDR067C	YDR163W
	YDR069C	YDL212W
	YDR073W	YDR167W
	YDR075W	YDR168W
	YDR076W	YDR171W
	YDR080W	YDR174W
	YLR188W	YDR177W
	YDR089W	YDR178W
	YDR097C	YDR179C
	YDR101C	YDR182W
	YDR103W	YDR183W
	YDL218W	YDR188W
	YDR106W	YDR190C
	YDR107C	YDR192C
	YDR108W	YLR199C
	YDR109C	YDR201W
	YDR111C	YDR206W
	YDR113C	YLR200W
	YDR117C	YDR210W
	YDR118W	YDL208W
	YDR119W	YDR214W
	YLR190W	YLR201C
	YDR122W	YDR224C
	YDR123C	YDR225W
	YDR124W	YDR226W
	YDR125C	YDR231C
	YDR126W	YDR233C
	YDR127W	YLR204W
	YDR130C	YDR237W
	YDR131C	YDR245W
	YDR137W	YDR248C
	YDR141C	YDR252W
	YDR143C	YDL202W
	YDR144C	YDL201W
	YDR145W	YEL027W
	YDR146C	YEL026W
	YDR147W	YLR208W
	YDR153C	YEL021W
	YDR158W	YEL019C
	YLR194C	YEL013W
	YDR161W	YEL012W
	YDR164C	YEL005C
	YLR195C	YEL004W
	YDR169C	YEL003W
	YDL211C	YEL002C
	YDR170C	YEL001C
	YJL090C	YER001W
	YDR179W-A	YER002W
	YDR181C	YER004W
	YDR184C	YER006W
	YDR185C	YEL071W
	YLR197W	YKR041W
	YJL089W	YER007C-A
	YDR195W	YER009W
	YDR197W	YER010C
	YDR198C	YER011W
	YDR200C	YER012W
	YDR205W	YJL077C
	YKR039W	YER018C
	YDR207C	YER019C-A
	YJL214W	YER021W
	YDL207W	YER025W
	YDR211W	YER026C
	YDR213W	YER027C
	YDR219C	YER030W
	YDR221W	YLR214W
	YDR223W	YER034W
	YLR203C	YJL074C
	YDR228C	YER042W
	YDR229W	YER043C
	YDR232W	YER046W
	YDR238C	YER049W
	YDR239C	YEL077C
	YDL204W	YLR216C
	YDR244W	YER056C
	YLR205C	YJL072C
	YJL084C	YEL066W
	YDR247W	YER056C-A
	YDR251W	YER057C
	YDL203C	YEL065W
	YDR253C	YER061C
	YDR254W	YER062C
	YLR206W	YER063W
	YJL083W	YER067W
	YDR255C	YER070W
	YDR256C	YER071C
	YDR261C	YER074W
	YLR207W	YJL068C
	YDR263C	YER090W
	YDR264C	YER092W
	YEL018W	YER093C-A
	YEL016C	YER095W
	YEL015W	YLR221C
	YJL080C	YER099C
	YEL007W	YER100W
	YER005W	YER101C
	YER007W	YER103W
	YER008C	YJL066C
	YER014W	YKR042W
	YLR212C	YER107C
	YER015W	YER112W
	YER017C	YJL065C
	YER020W	YER117W
	YEL070W	YER120W
	YER022W	YER126C
	YLR213C	YER128W
	YER024W	YER131W
	YER032W	YJL063C
	YEL069C	YEL059C-A
	YER036C	YER133W
	YER038C	YEL058W
	YER040W	YER134C
	YER041W	YER136W
	YER044C-A	YER137C
	YER045C	YEL057C
	YJL073W	YLR225C
	YER054C	YER143W
	YER060W	YER144C
	YER060W-A	YER145C
	YJL071W	YER146W
	YER069W	YER150W
	YEL064C	YEL056W
	YJL070C	YER159C
	YLR219W	YER160C
	YER076C	YER165W
	YER077C	YLR229C
	YER078C	YER174C
	YEL063C	YER177W
	YJL069C	YER182W
	YER080W	YER183C
	YLR220W	YER187W
	YER086W	YER189W
	YER091C	YKR043C
	YEL062W	YEL051W
	YER096W	YEL048C
	YLR222C	YEL047C
	YER105C	YEL046C
	YER110C	YEL073C
	YER111C	YEL042W
	YER114C	YEL040W
	YLR223C	YEL039C
	YER115C	YEL036C
	YER119C	YJL055W
	YER122C	YEL035C
	YER124C	YEL034W
	YER125W	YFL018C
	YEL076C-A	YFL060C
	YER130C	YFL017W-A
	YJL062W	YFL012W
	YEL076C	YFL010W-A
	YER140W	YFL010C
	YER141W	YFL007W
	YJL061W	YFL005W
	YER149C	YJL052W
	YER151C	YFL057C
	YER152C	YFR001W
	YEL055C	YFR003C
	YER161C	YFR004W
	YJL060W	YFR006W
	YER164W	YFR008W
	YER166W	YFR011C
	YER168C	YFR017C
	YER171W	YFR021W
	YJL059W	YFR025C
	YER173W	YFR031C-A
	YEL053C	YFR033C
	YER178W	YLR243W
	YER179W	YFR036W
	YER184C	YFR041C
	YEL052W	YFR042W
	YJL057C	YLR244C
	YEL050C	YFR043C
	YEL043W	YFR044C
	YLR234W	YFR045W
	YEL041W	YFR049W
	YEL032W	YFR050C
	YEL031W	YFR051C
	YEL030W	YFR052W
	YEL029C	YLR245C
	YJL054W	YFR053C
	YLR237W	YFR055W
	YFL013C	YFL051C
	YFL011W	YFL065C
	YJL053W	YFL064C
	YFL059W	YFL048C
	YFL009W	YFL046W
	YFL008W	YFL045C
	YLR238W	YFL044C
	YFL058W	YFL041W
	YFL004W	YFL039C
	YFL002C	YFL038C
	YLR239C	YFL034C-B
	YJL212C	YFL062W
	YFR005C	YFL028C
	YFR009W	YJL043W
	YFR010W	YFL026W
	YFR013W	YFL061W
	YFL055W	YFL020C
	YFR015C	YGR254W
	YFR016C	YGR262C
	YLR241W	YGR263C
	YFR018C	YGR267C
	YFR023W	YLL039C
	YJL050W	YGR272C
	YFR026C	YGR275W
	YLR242C	YGR277C
	YFR028C	YGR279C
	YFL054C	YGR280C
	YJL049W	YGR282C
	YFR037C	YGR284C
	YFR039C	YGR295C
	YJL048C	YGL203C
	YFL053W	YGL202W
	YFR046C	YGL200C
	YFL052W	YKR045C
	YFL049W	YGL197W
	YFL047W	YGL191W
	YLR246W	YGL189C
	YJL045W	YGL187C
	YFL042C	YGL186C
	YFL040W	YGL183C
	YFL030W	YJL036W
	YFL029C	YGL181W
	YLR248W	YGL176C
	YFL027C	YJL035C
	YFL023W	YGL171W
	YLR249W	YGL168W
	YFL021W	YLR257W
	YGR255C	YLR258W
	YGR256W	YLR259C
	YGR260W	YGL253W
	YGR261C	YGL136C
	YGR264C	YGL127C
	YGR266W	YGL123W
	YGL206C	YGL121C
	YGR270W	YJL030W
	YGR276C	YGL108C
	YGR278W	YGL107C
	YGR281W	YGL105W
	YLR251W	YLR262C
	YGR286C	YGL103W
	YGR287C	YGL101W
	YGR288W	YGL099W
	YGR292W	YGL097W
	YJL210W	YGL091C
	YGL258W	YGL089C
	YGL201C	YGL087C
	YJL038C	YGL084C
	YLR254C	YJL026W
	YGL195W	YKR046C
	YGL190C	YLR264W
	YGL185C	YGL081W
	YGL184C	YGL080W
	YGL179C	YGL076C
	YGL178W	YGL070C
	YGL173C	YGL068W
	YGL172W	YGL061C
	YGL170C	YGL058W
	YGL169W	YGL055W
	YGL167C	YGL054C
	YGL164C	YGL051W
	YGL163C	YGL050W
	YJL209W	YGL048C
	YGL159W	YGL047W
	YGL158W	YGL044C
	YGL156W	YGL040C
	YJL034W	YGL037C
	YGL151W	YGL033W
	YGL145W	YGL030W
	YJL033W	YGL029W
	YGL144C	YLR270W
	YGL143C	YGL242C
	YGL137W	YGL018C
	YGL129C	YGL017W
	YGL128C	YGL015C
	YLR260W	YGL012W
	YGL125W	YGL011C
	YGL124C	YGL009C
	YGL251C	YGL240W
	YGL119W	YGL004C
	YLL036C	YGL001C
	YGL115W	YGR001C
	YGL113W	YGR008C
	YGL111W	YLR275W
	YGL095C	YGR019W
	YGL249W	YGL262W
	YLR263W	YKR048C
	YGL093W	YGR026W
	YGL092W	YGR027C
	YGL085W	YGR030C
	YGL083W	YGL235W
	YGL248W	YLR278C
	YGL079W	YJL014W
	YGL075C	YGR043C
	YGL073W	YLR281C
	YJL025W	YGR044C
	YGL071W	YGR049W
	YGL065C	YGR060W
	YGL062W	YGR063C
	YLR266C	YGL232W
	YGL245W	YGL261C
	YGL060W	YGL231C
	YGL059W	YGR074W
	YJL023C	YGR076C
	YGL049C	YGL230C
	YGL244W	YGR078C
	YGL038C	YJL010C
	YGL243W	YGR080W
	YGL027C	YGR086C
	YJL020C	YGR087C
	YGL026C	YGR095C
	YGL023C	YJL008C
	YGL022W	YGR102C
	YGL241W	YGR103W
	YJL208C	YGR105W
	YGL016W	YGR117C
	YGL010W	YGR118W
	YLL035W	YGL226C-A
	YGL008C	YGL226W
	YGL006W	YKR049C
	YGL005C	YLR293C
	YGL003C	YGR124W
	YGL238W	YGR128C
	YLR274W	YLR295C
	YGR002C	YGR133W
	YGR003W	YGR135W
	YGR004W	YGL225W
	YGR007W	YGR141W
	YGR009C	YLR297W
	YGR010W	YGL224C
	YGR016W	YGR147C
	YJL016W	YJL002C
	YGR023W	YLR298C
	YLR276C	YGR152C
	YGL236C	YGR153W
	YGR028W	YGR155W
	YGL234W	YGR158C
	YGR040W	YGR159C
	YGR041W	YGL222C
	YGR046W	YGR161C
	YGR047C	YGL221C
	YGR048W	YGL220W
	YGL233W	YGR167W
	YGR052W	YGR172C
	YLR284C	YGR173W
	YGR058W	YGR175C
	YGR062C	YGR180C
	YGR065C	YGR181W
	YLL034C	YGR183C
	YGR070W	YGR185C
	YGR071C	YGR187C
	YGR072W	YGR191W
	YGR083C	YGL213C
	YGR091W	YGR202C
	YGR093W	YGR203W
	YGR094W	YGR206W
	YGL228W	YGR207C
	YLR288C	YGR209C
	YGR098C	YGL212W
	YGR099W	YGR211W
	YGR100W	YGR215W
	YGR101W	YJR007W
	YGR108W	YGL210W
	YGR111W	YLR306W
	YGR116W	YGR229C
	YGR119C	YGR230W
	YGR121C	YGR232W
	YGR122W	YGR234W
	YGR123C	YGR235C
	YGR125W	YGL208W
	YGR127W	YJR010W
	YGR130C	YJR010C-A
	YGR134W	YGR253C
	YGR138C	YHL003C
	YGR140W	YHR001W
	YGR142W	YHR001W-A
	YGR143W	YHR005C
	YGR146C	YHR005C-A
	YGR149W	YHR007C
	YGR157W	YHR008C
	YGR162W	YHR010W
	YGL219C	YHR013C
	YGR165W	YHR018C
	YJR001W	YHR019C
	YGR166W	YHR021C
	YGR169C	YJR013W
	YGR171C	YHL042W
	YGL259W	YHR024C
	YGR177C	YHR025W
	YGR178C	YJR014W
	YGR179C	YHR029C
	YGL215W	YHR032W
	YGR194C	YHR033W
	YGR196C	YHR034C
	YGR198W	YJR015W
	YGR200C	YHR038W
	YGR204W	YHR039C-A
	YGR205W	YHR041C
	YJR006W	YLR315W
	YGR210C	YHL040C
	YGR216C	YHR043C
	YLL032C	YHR044C
	YGL211W	YHR050W
	YGR218W	YHR052W
	YGR223C	YHR053C
	YGR224W	YHR055C
	YGR227W	YHR057C
	YGR238C	YHR058C
	YGR240C	YHR059W
	YGR241C	YHR063C
	YGR244C	YHR064C
	YGR246C	YHR065C
	YGL207W	YHR069C
	YGR250C	YHR079C-A
	YLR309C	YHR081W
	YGR252W	YHR085W
	YHL002W	YHR087W
	YJR011C	YHR088W
	YHR009C	YHR089C
	YLR312C	YLR321C
	YHR011W	YHR101C
	YHR017W	YHR104W
	YHL043W	YHR107C
	YHR027C	YJR022W
	YHR028C	YHL034C
	YHR030C	YHR112C
	YLR314C	YLR324W
	YHR035W	YHR117W
	YHR039C	YHL033C
	YHR040W	YHR122W
	YHR042W	YLR325C
	YHR045W	YHR126C
	YJR016C	YHR127W
	YHR054C	YHR128W
	YHL039W	YHR132C
	YHR067W	YHR133C
	YHL038C	YJR025C
	YHR071W	YHR137W
	YHR072W	YHR138C
	YHR076W	YHR140W
	YLL031C	YKR052C
	YHR078W	YHR141C
	YHR084W	YHR143W
	YHR086W	YHR143W-A
	YHR091C	YHL031C
	YHR096C	YHR146W
	YHR098C	YHR148W
	YHR106W	YHR152W
	YHR108W	YHR153C
	YHR109W	YHR157W
	YHR118C	YHR162W
	YHR124W	YHR179W
	YHR129C	YHR181W
	YHL032C	YHR183W
	YHR135C	YHR185C
	YHR139C	YHR187W
	YLR328W	YHR188C
	YHR144C	YHR189W
	YLR330W	YHR190W
	YHR151C	YHR191C
	YHL030W	YHR192W
	YHR154W	YHL028W
	YHR156C	YHR193C
	YLR332W	YLR342W
	YHR158C	YHR200W
	YHR159W	YHR201C
	YJL206C	YHR204W
	YHR161C	YHR208W
	YLR335W	YHR213W
	YHR170W	YHR215W
	YJR028W	YHR216W
	YHR171W	YLR344W
	YHR172W	YJR034W
	YLR336C	YHL048W
	YHR176W	YHL021C
	YHR177W	YHL018W
	YHL029C	YKR053C
	YHR178W	YHL016C
	YHR186C	YHL013C
	YHR194W	YHL011C
	YHR195W	YHL047C
	YHR197W	YIL128W
	YJR031C	YIL127C
	YHR202W	YIL124W
	YHR205W	YIL123W
	YHL027W	YIL118W
	YHR206W	YIL116W
	YHR207C	YIL111W
	YHR210C	YLR350W
	YHL025W	YIL104C
	YHR218W	YIL098C
	YHL022C	YIL094C
	YHL020C	YIL093C
	YHL019C	YIL171W
	YHL017W	YIL089W
	YLR345W	YIL088C
	YHL010C	YIL087C
	YHL009C	YIL083C
	YHL007C	YJR040W
	YHL004W	YIL074C
	YIL122W	YIL070C
	YIL121W	YIL069C
	YIL120W	YLR354C
	YIL119C	YIL067C
	YLR348C	YIL066C
	YIL115C	YIL065C
	YIL114C	YIL062C
	YIL109C	YIL060W
	YIL107C	YLR355C
	YIL105C	YIL052C
	YIL101C	YIL051C
	YIL099W	YIL048W
	YIL097W	YKR054C
	YIL095W	YIL041W
	YIL092W	YIL040W
	YIL091C	YIL039W
	YIL090W	YJR044C
	YLR352W	YIL034C
	YJL204C	YIL168W
	YIL085C	YIL033C
	YIL079C	YIL167W
	YIL078W	YLR359W
	YLR353W	YIL027C
	YIL075C	YIL024C
	YIL072W	YIL022W
	YIL068C	YIL021W
	YJR041C	YIL020C
	YJR042W	YIL018W
	YIL055C	YIL016W
	YIL046W	YJR047C
	YIL045W	YIL010W
	YIL044C	YIL009C-A
	YIL043C	YIL165C
	YIL042C	YIL004C
	YIL038C	YJR048W
	YIL036W	YIR009W
	YIL035C	YIR011C
	YIL030C	YIR015W
	YIL029C	YJR050W
	YIL026C	YIL161W
	YIL166C	YIR022W
	YIL023C	YJR051W
	YJR046W	YIR024C
	YLR360W	YIR025W
	YIL014W	YIR026C
	YLR361C	YLR363C
	YIL164C	YIR030C
	YIL003W	YIR034C
	YIL001W	YLR364W
	YLL028W	YIR035C
	YIR003W	YIR036C
	YIR005W	YIR037W
	YIR006C	YIR038C
	YIL162W	YIR043C
	YLR362W	YIR044C
	YIL160C	YLR367W
	YIR028W	YIL158W
	YJL203W	YIL154C
	YIR042C	YIL148W
	YIL155C	YIL175W
	YJR053W	YIL136W
	YIL146C	YIL174W
	YLR368W	YIL133C
	YIL140W	YJR057W
	YIL137C	YJR060W
	YIL134W	YLR370C
	YJR056C	YJR064W
	YJR059W	YJR067C
	YJR061W	YJR069C
	YJR062C	YJR070C
	YJL200C	YJR072C
	YJR068W	YJR074W
	YJR076C	YJR075W
	YJR084W	YJR077C
	YJR092W	YJR079W
	YJR094C	YJR086W
	YJL198W	YLR372W
	YLR373C	YJR088C
	YJR097W	YJR093C
	YJR098C	YJR094W-A
	YJR103W	YJR095W
	YLR375W	YJR099W
	YJR109C	YJR101W
	YJR110W	YJR104C
	YJR119C	YJR105W
	YJR132W	YJR107W
	YJR134C	YJR114W
	YJR138W	YJR115W
	YJR140C	YJR118C
	YJR141W	YJR120W
	YJR143C	YJR121W
	YJR147W	YJR123W
	YJR149W	YJL196C
	YJR154W	YJR139C
	YJR156C	YJR142W
	YJR158W	YJR144W
	YJR159W	YJR148W
	YJR160C	YJR150C
	YJL185C	YLR378C
	YLR381W	YJL191W
	YJL223C	YLR380W
	YKL182W	YJR161C
	YKL179C	YJL190C
	YKL178C	YJL189W
	YKL173W	YJL186W
	YKL165C	YJL184W
	YKL219W	YJL183W
	YKL162C	YJL179W
	YKL161C	YJL177W
	YKL157W	YJL174W
	YKL155C	YJL173C
	YKL148C	YJL172W
	YKL146W	YJL171C
	YKL218C	YKL181W
	YKL143W	YKL180W
	YKL139W	YKL172W
	YKL135C	YKL170W
	YKL134C	YKL167C
	YKL133C	YKL164C
	YKL130C	YKL163W
	YKL116C	YKL160W
	YKL217W	YKL156W
	YKL112W	YKL152C
	YKL109W	YKL150W
	YKL107W	YLR385C
	YKL106W	YKL142W
	YKL098W	YKL141W
	YLR389C	YKL224C
	YKL089W	YKL138C
	YKL088W	YKL137W
	YKL082C	YKL126W
	YKL080W	YKL122C
	YKL079W	YKL120W
	YKL078W	YLR387C
	YKL074C	YKL117W
	YKL072W	YKL114C
	YKL213C	YKL113C
	YKL062W	YLR388W
	YKL055C	YKL103C
	YKL054C	YKL216W
	YLR394W	YKL100C
	YKL043W	YKL099C
	YKL028W	YKL096W-A
	YKL025C	YKL096W
	YKL210W	YKL091C
	YKL022C	YKL086W
	YKL019W	YKL085W
	YKL018W	YKL084W
	YKL012W	YKL081W
	YKL011C	YKL077W
	YLR398C	YLR390W-A
	YLR399C	YKL071W
	YLR403W	YKL069W
	YLR405W	YKL214C
	YLR410W	YKL067W
	YLR412W	YKL063C
	YLR413W	YKL061W
	YLR417W	YKL060C
	YLR423C	YKL058W
	YLR424W	YKL212W
	YLR426W	YKL049C
	YML076C	YKL045W
	YKR061W	YKL041W
	YML072C	YKL040C
	YML071C	YKL039W
	YML069W	YKL211C
	YML068W	YKL037W
	YML063W	YLR395C
	YML062C	YKL035W
	YML128C	YKL034W
	YML057W	YKL032C
	YML056C	YKL029C
	YKR063C	YKL027W
	YML047C	YKL024C
	YML046W	YKL023W
	YML038C	YKL016C
	YKR010C	YKL013C
	YKR064W	YKL009W
	YML035C	YKL008C
	YML034W	YKL007W
	YML032C	YKL006W
	YML031W	YKL003C
	YML029W	YKL002W
	YML027W	YKL001C
	YML025C	YKR003W
	YML023C	YLR401C
	YML019W	YLR406C
	YML018C	YLR408C
	YML017W	YKR058W
	YML016C	YLL025W
	YML015C	YLR414C
	YML013W	YLR415C
	YML010W	YLR418C
	YML007W	YLR419W
	YML006C	YLR421C
	YML003W	YLL023C
	YML002W	YLR429W
	YMR001C	YML131W
	YMR004W	YML080W
	YMR005W	YML078W
	YMR008C	YML077W
	YML120C	YML130C
	YMR010W	YML074C
	YMR011W	YML067C
	YMR012W	YML064C
	YMR013C	YML129C
	YMR015C	YML060W
	YMR016C	YML058W
	YMR017W	YML055W
	YMR018W	YML053C
	YMR020W	YML052W
	YMR021C	YML127W
	YMR023C	YML050W
	YMR024W	YML036W
	YML118W	YML030W
	YMR026C	YML028W
	YMR031C	YKR065C
	YMR036C	YML124C
	YML117W	YML026C
	YMR037C	YML024W
	YKR072C	YML022W
	YMR039C	YML021C
	YMR046C	YKR066C
	YMR047C	YML011C
	YMR048W	YML004C
	YMR049C	YKR068C
	YMR051C	YML121W
	YKR075C	YMR003W
	YMR060C	YMR009W
	YMR061W	YMR014W
	YMR064W	YMR019W
	YMR066W	YMR027W
	YML115C	YMR028W
	YKR076W	YKR071C
	YMR070W	YMR030W
	YKR077W	YMR032W
	YML114C	YMR038C
	YMR083W	YMR040W
	YMR084W	YMR041C
	YMR085W	YMR043W
	YKR078W	YML116W
	YMR088C	YMR056C
	YMR089C	YKR011C
	YMR091C	YMR071C
	YMR098C	YMR072W
	YMR100W	YMR074C
	YMR101C	YMR079W
	YKR080W	YMR087W
	YMR109W	YMR090W
	YMR111C	YML112W
	YMR115W	YMR092C
	YMR118C	YMR095C
	YMR124W	YMR099C
	YMR125W	YMR107W
	YMR127C	YMR110C
	YMR129W	YMR112C
	YMR135C	YMR113W
	YMR137C	YKR081C
	YMR139W	YMR116C
	YML107C	YML110C
	YKR084C	YMR123W
	YMR145C	YML109W
	YMR153W	YMR126C
	YMR154C	YMR132C
	YMR155W	YKR083C
	YMR157C	YML108W
	YMR160W	YMR142C
	YML105C	YMR143W
	YMR164C	YMR148W
	YMR166C	YMR150C
	YMR169C	YMR152W
	YMR177W	YKR013W
	YKR088C	YKR085C
	YMR186W	YKR086W
	YMR187C	YMR170C
	YMR189W	YMR174C
	YMR192W	YMR175W
	YKR089C	YMR178W
	YMR198W	YMR184W
	YMR201C	YMR190C
	YKR090W	YMR193W
	YMR204C	YMR200W
	YMR206W	YMR203W
	YMR209C	YML102W
	YMR210W	YMR214W
	YMR212C	YMR217W
	YKL221W	YMR221C
	YML100W	YMR222C
	YMR219W	YMR226C
	YMR220W	YKR092C
	YMR223W	YMR230W
	YMR227C	YMR233W
	YML132W	YML100W-A
	YMR229C	YMR236W
	YMR231W	YMR238W
	YMR237W	YMR241W
	YMR239C	YMR243C
	YMR240C	YMR244C-A
	YMR244W	YMR246W
	YMR250W	YKR014C
	YMR253C	YKR094C
	YMR258C	YMR252C
	YKR095W	YMR255W
	YMR259C	YMR256C
	YMR261C	YMR260C
	YMR265C	YMR262W
	YMR266W	YMR263W
	YML096W	YMR264W
	YMR270C	YMR269W
	YMR271C	YMR272C
	YMR273C	YML095C
	YMR274C	YML094W
	YKR097W	YMR278W
	YMR277W	YMR281W
	YMR279C	YMR285C
	YML093W	YMR286W
	YMR283C	YMR295C
	YMR284W	YMR296C
	YMR289W	YML092C
	YMR292W	YMR297W
	YMR301C	YMR300C
	YMR302C	YMR303C
	YMR309C	YMR307W
	YMR312W	YMR311C
	YMR313C	YMR314W
	YMR319C	YMR315W
	YKL201C	YMR318C
	YML088W	YMR321C
	YMR325W	YMR323W
	YML083C	YML086C
	YNL283C	YML085C
	YKR101W	YNL281W
	YNL277W	YNL280C
	YNL275W	YNL274C
	YNL272C	YNL269W
	YKR102W	YNL265C
	YNL270C	YNL263C

## Sheet: low all low f9
GO biological process complete	#	#	expected	Fold Enrichment	+/-	raw P value	FDR
organonitrogen compound biosynthetic process	741	47	119.91	0.39	-	3.29e-14	1.63e-10
translation	310	10	50.16	0.2	-	3.29e-11	8.14e-08
peptide biosynthetic process	314	11	50.81	0.22	-	8.61e-11	1.42e-07
amide biosynthetic process	354	15	57.28	0.26	-	2.09e-10	2.58e-07
biological regulation	1547	338	250.34	1.35	+	4.64e-10	4.58e-07
peptide metabolic process	346	16	55.99	0.29	-	1.32e-09	1.09e-06
regulation of cellular process	1146	264	185.45	1.42	+	2.65e-09	1.45e-06
cell communication	288	96	46.6	2.06	+	2.09e-09	1.48e-06
regulation of biological process	1228	279	198.72	1.4	+	2.4e-09	1.48e-06
carbohydrate derivative metabolic process	316	14	51.14	0.27	-	4.94e-09	2.44e-06
cellular response to stimulus	773	190	125.09	1.52	+	2.73e-08	1.23e-05
cytoplasmic translation	152	2	24.6	0.08	-	4.1e-08	1.69e-05
response to stimulus	944	219	152.76	1.43	+	1.01e-07	3.83e-05
signaling	205	70	33.17	2.11	+	2.16e-07	7.1e-05
signal transduction	205	70	33.17	2.11	+	2.16e-07	7.61e-05
cellular amide metabolic process	408	28	66.02	0.42	-	3.38e-07	8.8e-05
cell cycle	476	127	77.03	1.65	+	3.25e-07	8.93e-05
organonitrogen compound metabolic process	1569	185	253.9	0.73	-	2.96e-07	9.15e-05
intracellular signal transduction	145	55	23.46	2.34	+	3.19e-07	9.26e-05
nucleotide metabolic process	196	7	31.72	0.22	-	7.32e-07	0.000181
nucleoside phosphate metabolic process	199	8	32.2	0.25	-	1.72e-06	0.000404
chromosome organization	396	106	64.08	1.65	+	3.38e-06	0.00076
carbohydrate derivative biosynthetic process	203	9	32.85	0.27	-	3.83e-06	0.000823
regulation of cell cycle	191	61	30.91	1.97	+	8.9e-06	0.00176
nucleoside monophosphate metabolic process	115	2	18.61	0.11	-	8.67e-06	0.00178
cell cycle process	377	100	61.01	1.64	+	1.06e-05	0.00202
ribose phosphate metabolic process	139	4	22.49	0.18	-	1.17e-05	0.00214
ribonucleoside monophosphate metabolic process	112	2	18.12	0.11	-	1.29e-05	0.00228
DNA metabolic process	321	88	51.94	1.69	+	1.36e-05	0.00231
nucleobase-containing small molecule metabolic process	231	13	37.38	0.35	-	1.63e-05	0.00251
protein folding	94	1	15.21	0.07	-	1.62e-05	0.00258
nucleotide biosynthetic process	93	1	15.05	0.07	-	1.62e-05	0.00266
regulation of cellular component organization	329	88	53.24	1.65	+	3.17e-05	0.00474
regulation of cellular metabolic process	816	180	132.05	1.36	+	4.26e-05	0.0062
regulation of nucleobase-containing compound metabolic process	592	138	95.8	1.44	+	5.02e-05	0.00689
positive regulation of cellular process	476	116	77.03	1.51	+	4.95e-05	0.00699
negative regulation of cellular process	416	104	67.32	1.54	+	5.6e-05	0.00748
positive regulation of biological process	488	118	78.97	1.49	+	5.89e-05	0.00766
protein phosphorylation	129	43	20.88	2.06	+	7.39e-05	0.00936
nucleoside phosphate biosynthetic process	95	2	15.37	0.13	-	9.07e-05	0.0104
purine nucleoside monophosphate metabolic process	96	2	15.53	0.13	-	9.06e-05	0.0107
negative regulation of biological process	485	116	78.48	1.48	+	9.55e-05	0.0107
purine ribonucleoside monophosphate metabolic process	96	2	15.53	0.13	-	9.06e-05	0.0109
organelle organization	1010	212	163.44	1.3	+	9.97e-05	0.0109
ribonucleotide metabolic process	119	4	19.26	0.21	-	0.000106	0.0111
oxidoreduction coenzyme metabolic process	84	1	13.59	0.07	-	9.05e-05	0.0112
mitotic cell cycle	236	66	38.19	1.73	+	0.000105	0.0112
mitotic cell cycle process	228	64	36.9	1.73	+	0.000118	0.0122
regulation of metabolic process	882	189	142.73	1.32	+	0.000126	0.0127
double-strand break repair	102	36	16.51	2.18	+	0.00014	0.0139
regulation of primary metabolic process	801	173	129.62	1.33	+	0.000169	0.0164
small molecule metabolic process	652	69	105.51	0.65	-	0.000194	0.0184
biosynthetic process	1423	181	230.27	0.79	-	0.000207	0.0193
coenzyme metabolic process	167	9	27.02	0.33	-	0.000217	0.0199
reproductive process	281	74	45.47	1.63	+	0.000235	0.0207
regulation of RNA metabolic process	538	124	87.06	1.42	+	0.000231	0.0207
regulation of macromolecule metabolic process	824	176	133.34	1.32	+	0.000288	0.025
positive regulation of cellular metabolic process	386	94	62.46	1.5	+	0.000302	0.0257
cellular protein metabolic process	1022	123	165.38	0.74	-	0.000327	0.0265
purine nucleotide metabolic process	110	4	17.8	0.22	-	0.000317	0.0265
regulation of mitotic cell cycle	116	38	18.77	2.02	+	0.000323	0.0266
regulation of transcription, DNA-templated	499	115	80.75	1.42	+	0.000385	0.0302
organic substance biosynthetic process	1394	179	225.58	0.79	-	0.000383	0.0305
reproduction	292	75	47.25	1.59	+	0.000398	0.0308
positive regulation of metabolic process	391	94	63.27	1.49	+	0.000426	0.0319
pyridine nucleotide metabolic process	70	1	11.33	0.09	-	0.000434	0.032
cellular biosynthetic process	1375	176	222.51	0.79	-	0.000424	0.0322
regulation of nitrogen compound metabolic process	773	165	125.09	1.32	+	0.000459	0.0333
nucleoside monophosphate biosynthetic process	54	0	8.74	< 0.01	-	0.000512	0.0367
regulation of cellular biosynthetic process	666	145	107.77	1.35	+	0.000588	0.0409
DNA repair	227	61	36.73	1.66	+	0.000581	0.041
cell division	204	56	33.01	1.7	+	0.000612	0.0414
regulation of biosynthetic process	668	145	108.1	1.34	+	0.000604	0.0414
nicotinamide nucleotide metabolic process	69	1	11.17	0.09	-	0.00068	0.0415
protein metabolic process	1085	134	175.58	0.76	-	0.000624	0.0416
regulation of nucleic acid-templated transcription	506	115	81.88	1.4	+	0.000649	0.0417
positive regulation of nucleobase-containing compound metabolic process	275	70	44.5	1.57	+	0.000693	0.0418
ribonucleoside triphosphate metabolic process	83	2	13.43	0.15	-	0.000678	0.0419
purine nucleoside triphosphate metabolic process	81	2	13.11	0.15	-	0.000638	0.042
purine ribonucleotide metabolic process	106	4	17.15	0.23	-	0.000673	0.0421
regulation of RNA biosynthetic process	506	115	81.88	1.4	+	0.000649	0.0422
DNA recombination	113	36	18.29	1.97	+	0.000669	0.0424
regulation of macromolecule biosynthetic process	638	139	103.24	1.35	+	0.000721	0.0429
DNA duplex unwinding	40	18	6.47	2.78	+	0.000757	0.0445
positive regulation of macromolecule metabolic process	362	87	58.58	1.49	+	0.000768	0.0446
regulation of cellular macromolecule biosynthetic process	626	137	101.3	1.35	+	0.000796	0.0447
ribonucleoside monophosphate biosynthetic process	51	0	8.25	< 0.01	-	0.000788	0.0448
negative regulation of cellular macromolecule biosynthetic process	226	60	36.57	1.64	+	0.00078	0.0448
mitochondrial translation	92	3	14.89	0.2	-	0.000813	0.0451
regulation of cell cycle process	127	39	20.55	1.9	+	0.000827	0.0454
GO molecular function complete	#	#	expected	Fold Enrichment	+/-	raw P value	FDR
structural constituent of ribosome	191	0	30.91	< 0.01	-	3.54e-13	8.25e-10
adenyl ribonucleotide binding	549	149	88.84	1.68	+	6.49e-09	5.04e-06
adenyl nucleotide binding	553	149	89.49	1.67	+	1e-08	5.85e-06
ATP binding	548	149	88.68	1.68	+	6.2e-09	7.23e-06
helicase activity	100	46	16.18	2.84	+	3.09e-08	1.44e-05
drug binding	598	155	96.77	1.6	+	5.04e-08	1.96e-05
purine ribonucleotide binding	636	157	102.92	1.53	+	6.02e-07	0.000176
ribonucleotide binding	648	159	104.86	1.52	+	7.2e-07	0.000187
purine ribonucleoside triphosphate binding	635	157	102.76	1.53	+	5.88e-07	0.000196
purine nucleotide binding	641	157	103.73	1.51	+	8.73e-07	0.000204
carbohydrate derivative binding	658	159	106.48	1.49	+	1.48e-06	0.000288
nucleoside-triphosphatase activity	362	101	58.58	1.72	+	1.4e-06	0.000296
nucleoside phosphate binding	727	170	117.64	1.45	+	3.54e-06	0.00059
anion binding	804	184	130.1	1.41	+	3.88e-06	0.000603
nucleotide binding	727	170	117.64	1.45	+	3.54e-06	0.000636
small molecule binding	785	180	127.03	1.42	+	5.13e-06	0.000747
pyrophosphatase activity	384	102	62.14	1.64	+	6.78e-06	0.000832
hydrolase activity, acting on acid anhydrides	384	102	62.14	1.64	+	6.78e-06	0.000879
hydrolase activity, acting on acid anhydrides, in phosphorus-containing anhydrides	384	102	62.14	1.64	+	6.78e-06	0.00093
structural molecule activity	290	19	46.93	0.4	-	1.28e-05	0.0015
DNA binding	390	102	63.11	1.62	+	1.41e-05	0.00157
protein serine/threonine kinase activity	111	41	17.96	2.28	+	2.16e-05	0.00219
ATPase activity, coupled	194	60	31.39	1.91	+	2.31e-05	0.00225
protein kinase activity	117	42	18.93	2.22	+	2.13e-05	0.00226
ATPase activity	258	72	41.75	1.72	+	5.07e-05	0.00473
ion binding	1303	263	210.85	1.25	+	0.00011	0.00987
catalytic activity, acting on DNA	115	39	18.61	2.1	+	0.000126	0.0109
hydrolase activity	863	184	139.65	1.32	+	0.000204	0.017
sequence-specific DNA binding	173	51	28	1.82	+	0.000235	0.0189
phosphotransferase activity, alcohol group as acceptor	174	50	28.16	1.78	+	0.000496	0.0386
DNA helicase activity	39	18	6.31	2.85	+	0.000657	0.0494
GO cellular component complete	#	#	expected	Fold Enrichment	+/-	raw P value	FDR
ribosomal subunit	212	2	34.31	0.06	-	5.67e-12	5.73e-09
cytosolic part	220	3	35.6	0.08	-	2.94e-11	1.49e-08
ribosome	296	12	47.9	0.25	-	4.18e-09	1.41e-06
cytosolic ribosome	159	3	25.73	0.12	-	1.06e-07	2.67e-05
membrane protein complex	209	7	33.82	0.21	-	1.71e-07	3.46e-05
large ribosomal subunit	126	2	20.39	0.1	-	1.67e-06	0.000281
cytoplasmic part	2568	349	415.56	0.84	-	3.46e-06	0.000499
small ribosomal subunit	86	0	13.92	< 0.01	-	4.42e-06	0.000558
mitochondrial part	477	40	77.19	0.52	-	6.36e-06	0.000713
cytoplasm	3390	493	548.58	0.9	-	8.35e-06	0.000842
chromosome	335	90	54.21	1.66	+	1.95e-05	0.00179
chromosomal part	313	85	50.65	1.68	+	2.22e-05	0.00186
nuclear chromosome	230	67	37.22	1.8	+	3e-05	0.00233
nuclear chromosome part	216	64	34.95	1.83	+	3.71e-05	0.00267
cytosolic large ribosomal subunit	82	1	13.27	0.08	-	8.42e-05	0.00566
inner mitochondrial membrane protein complex	63	0	10.19	< 0.01	-	0.000142	0.00841
cytosolic small ribosomal subunit	63	0	10.19	< 0.01	-	0.000142	0.00893
mitochondrial ribosome	72	1	11.65	0.09	-	0.000455	0.0219
cytosol	705	78	114.08	0.68	-	0.000394	0.0221
nuclear chromatin	133	41	21.52	1.9	+	0.000487	0.0223
intracellular ribonucleoprotein complex	611	66	98.87	0.67	-	0.000533	0.0224
chromatin	159	47	25.73	1.83	+	0.000426	0.0226
organellar ribosome	72	1	11.65	0.09	-	0.000455	0.023
ribonucleoprotein complex	611	66	98.87	0.67	-	0.000533	0.0234
site of polarized growth	215	58	34.79	1.67	+	0.000612	0.0247
mitochondrial protein complex	82	2	13.27	0.15	-	0.00065	0.0252
mitochondrial envelope	319	28	51.62	0.54	-	0.000703	0.0263
mitochondrial membrane part	124	6	20.07	0.3	-	0.000759	0.0274
nuclear part	871	181	140.95	1.28	+	0.000791	0.0275
cell periphery	633	138	102.43	1.35	+	0.000839	0.0282
endoplasmic reticulum part	337	31	54.53	0.57	-	0.000997	0.0314
mitochondrial membrane	289	25	46.77	0.53	-	0.000996	0.0324
nuclear outer membrane-endoplasmic reticulum membrane network	325	30	52.59	0.57	-	0.00142	0.0434
endoplasmic reticulum membrane	314	29	50.81	0.57	-	0.00161	0.0464
incipient cellular bud site	46	19	7.44	2.55	+	0.00161	0.0477
endoplasmic reticulum subcompartment	321	30	51.94	0.58	-	0.00179	0.0487
plasma membrane	431	98	69.75	1.41	+	0.00178	0.0499
PANTHER Protein Class	#	#	expected	Fold Enrichment	+/-	raw P value	FDR
non-receptor serine/threonine protein kinase	72	28	11.65	2.4	+	0.000192	0.0159
protein kinase	79	29	12.78	2.27	+	0.000343	0.0142
ATP-binding cassette (ABC) transporter	23	14	3.72	3.76	+	0.000249	0.0138
ribosomal protein	137	1	22.17	0.05	-	2.92e-08	4.84e-06

## Sheet: low all hi f9
GO biological process complete	#	#	expected	Fold Enrichment	+/-	raw P value	FDR
cytoplasmic translation	152	11	50.06	0.22	-	1.8e-09	8.87e-06
peptide biosynthetic process	314	55	103.42	0.53	-	2.61e-06	0.00322
cellular amide metabolic process	408	80	134.38	0.6	-	3.87e-06	0.00382
peptide metabolic process	346	63	113.96	0.55	-	2.42e-06	0.00398
translation	310	54	102.1	0.53	-	2.29e-06	0.00566
amide biosynthetic process	354	68	116.6	0.58	-	1.04e-05	0.00856
GO molecular function complete	#	#	expected	Fold Enrichment	+/-	raw P value	FDR
structural constituent of ribosome	191	10	62.91	0.16	-	4.85e-14	1.13e-10
structural molecule activity	290	44	95.52	0.46	-	9.97e-08	0.000116
GO cellular component complete	#	#	expected	Fold Enrichment	+/-	raw P value	FDR
ribosomal subunit	212	18	69.83	0.26	-	2.44e-11	2.46e-08
cytosolic ribosome	159	15	52.37	0.29	-	5.3e-08	1.34e-05
large ribosomal subunit	126	9	41.5	0.22	-	4.69e-08	1.58e-05
ribosome	296	45	97.49	0.46	-	9.05e-08	1.83e-05
cytosolic part	220	27	72.46	0.37	-	4.05e-08	2.04e-05
cytosolic large ribosomal subunit	82	5	27.01	0.19	-	4.18e-06	0.000703
intracellular ribonucleoprotein complex	611	137	201.24	0.68	-	8.33e-06	0.00105
ribonucleoprotein complex	611	137	201.24	0.68	-	8.33e-06	0.0012
cytosolic small ribosomal subunit	63	4	20.75	0.19	-	8.79e-05	0.00986
small ribosomal subunit	86	9	28.33	0.32	-	0.000265	0.0267
PANTHER Protein Class	#	#	expected	Fold Enrichment	+/-	raw P value	FDR
ribosomal protein	137	10	45.12	0.22	-	1.69e-08	2.81e-06

## Sheet: hi all low f9
GO biological process complete	#	#	expected	Fold Enrichment	+/-	raw P value	FDR
translation	310	173	107.71	1.61	+	3.92e-07	0.000483
peptide metabolic process	346	190	120.22	1.58	+	2e-07	0.000493
peptide biosynthetic process	314	175	109.1	1.6	+	3.43e-07	0.000564
amide biosynthetic process	354	190	123	1.54	+	7.14e-07	0.000588
cellular amide metabolic process	408	213	141.76	1.5	+	6.9e-07	0.000681
organonitrogen compound biosynthetic process	741	351	257.46	1.36	+	1.78e-07	0.000877
cytoplasmic translation	152	99	52.81	1.87	+	1.34e-06	0.000946
biological regulation	1547	441	537.5	0.82	-	5.68e-06	0.00281
regulation of biological process	1228	336	426.67	0.79	-	5.17e-06	0.00284
regulation of cellular process	1146	310	398.18	0.78	-	5.08e-06	0.00314
regulation of nucleobase-containing compound metabolic process	592	140	205.69	0.68	-	7.49e-06	0.00336
regulation of transcription, DNA-templated	499	114	173.38	0.66	-	1.09e-05	0.00448
regulation of nucleic acid-templated transcription	506	117	175.81	0.67	-	1.57e-05	0.00516
regulation of RNA biosynthetic process	506	117	175.81	0.67	-	1.57e-05	0.00553
macromolecule modification	696	173	241.82	0.72	-	1.47e-05	0.00557
cell cycle	476	109	165.39	0.66	-	2.2e-05	0.00679
oxidation-reduction process	365	184	126.82	1.45	+	2.52e-05	0.00691
regulation of cellular macromolecule biosynthetic process	626	154	217.5	0.71	-	2.41e-05	0.00701
regulation of RNA metabolic process	538	128	186.93	0.68	-	2.75e-05	0.00715
protein phosphorylation	129	17	44.82	0.38	-	3.12e-05	0.0077
cellular protein modification process	580	142	201.52	0.7	-	4.29e-05	0.0092
protein modification process	580	142	201.52	0.7	-	4.29e-05	0.00962
regulation of macromolecule biosynthetic process	638	159	221.67	0.72	-	4.13e-05	0.00972
regulation of cellular biosynthetic process	666	169	231.4	0.73	-	5.88e-05	0.0121
transcription, DNA-templated	378	84	131.34	0.64	-	6.46e-05	0.0123
nucleic acid-templated transcription	378	84	131.34	0.64	-	6.46e-05	0.0128
RNA biosynthetic process	382	86	132.73	0.65	-	8.99e-05	0.0159
regulation of biosynthetic process	668	171	232.1	0.74	-	8.72e-05	0.0159
regulation of primary metabolic process	801	214	278.31	0.77	-	0.000151	0.0257
regulation of macromolecule metabolic process	824	222	286.3	0.78	-	0.00018	0.0297
regulation of gene expression	666	173	231.4	0.75	-	0.000205	0.0307
regulation of metabolic process	882	241	306.45	0.79	-	0.000201	0.031
regulation of cellular metabolic process	816	220	283.52	0.78	-	0.0002	0.0318
cell cycle process	377	88	130.99	0.67	-	0.000324	0.0471
GO molecular function complete	#	#	expected	Fold Enrichment	+/-	raw P value	FDR
structural constituent of ribosome	191	132	66.36	1.99	+	1.19e-09	2.77e-06
adenyl ribonucleotide binding	549	118	190.75	0.62	-	1.69e-07	0.000131
adenyl nucleotide binding	553	120	192.14	0.62	-	2.43e-07	0.000142
ATP binding	548	117	190.4	0.61	-	1.25e-07	0.000146
DNA binding	390	76	135.5	0.56	-	4.56e-07	0.000213
structural molecule activity	290	162	100.76	1.61	+	9.98e-07	0.000388
sequence-specific DNA binding	173	24	60.11	0.4	-	2.78e-06	0.000926
drug binding	598	141	207.77	0.68	-	5.37e-06	0.00157
oxidoreductase activity	295	158	102.5	1.54	+	7.34e-06	0.0019
double-stranded DNA binding	151	21	52.46	0.4	-	1.23e-05	0.00288
sequence-specific double-stranded DNA binding	118	14	41	0.34	-	1.86e-05	0.00334
phosphotransferase activity, alcohol group as acceptor	174	27	60.46	0.45	-	1.78e-05	0.00347
DNA binding transcription factor activity	127	16	44.13	0.36	-	1.71e-05	0.00362
transcription regulatory region sequence-specific DNA binding	83	8	28.84	0.28	-	5.48e-05	0.00753
purine ribonucleoside triphosphate binding	635	159	220.63	0.72	-	4.91e-05	0.00764
carbohydrate derivative binding	658	166	228.62	0.73	-	5.3e-05	0.00773
purine ribonucleotide binding	636	160	220.98	0.72	-	6.03e-05	0.00782
ribonucleotide binding	648	164	225.15	0.73	-	6.92e-05	0.00807
protein kinase activity	117	15	40.65	0.37	-	4.85e-05	0.00807
transcription regulator activity	199	35	69.14	0.51	-	6.61e-05	0.00812
purine nucleotide binding	641	162	222.71	0.73	-	7.63e-05	0.00847
anion binding	804	214	279.35	0.77	-	0.000112	0.0119
protein serine/threonine kinase activity	111	15	38.57	0.39	-	0.000179	0.0182
regulatory region nucleic acid binding	105	14	36.48	0.38	-	0.00019	0.0185
RNA polymerase II regulatory region DNA binding	67	6	23.28	0.26	-	0.000221	0.0206
transcription regulatory region DNA binding	104	14	36.13	0.39	-	0.000262	0.0235
kinase activity	203	39	70.53	0.55	-	0.0003	0.0259
RNA polymerase II regulatory region sequence-specific DNA binding	65	6	22.58	0.27	-	0.000322	0.0269
catalytic activity, acting on a protein	432	105	150.1	0.7	-	0.000427	0.0344
GO cellular component complete	#	#	expected	Fold Enrichment	+/-	raw P value	FDR
ribosomal subunit	212	137	73.66	1.86	+	1.48e-08	7.47e-06
ribosome	296	174	102.84	1.69	+	2.34e-08	7.85e-06
cytosolic part	220	142	76.44	1.86	+	8.64e-09	8.72e-06
intracellular ribonucleoprotein complex	611	296	212.29	1.39	+	5.6e-07	0.000113
ribonucleoprotein complex	611	296	212.29	1.39	+	5.6e-07	0.000141
cytosolic ribosome	159	102	55.24	1.85	+	1.48e-06	0.000249
large ribosomal subunit	126	83	43.78	1.9	+	7.89e-06	0.00114
cytosolic large ribosomal subunit	82	55	28.49	1.93	+	0.000223	0.0281
cytoplasmic part	2568	971	892.25	1.09	+	0.000371	0.0416
PANTHER Protein Class	#	#	expected	Fold Enrichment	+/-	raw P value	FDR
ribosomal protein	137	95	47.6	2	+	3.22e-07	5.35e-05
oxidoreductase	206	117	71.57	1.63	+	1.96e-05	0.00163
transporter	249	47	86.51	0.54	-	3.92e-05	0.00217
protein kinase	79	9	27.45	0.33	-	0.000489	0.0203
kinase	129	22	44.82	0.49	-	0.000932	0.0309
non-receptor serine/threonine protein kinase	72	9	25.02	0.36	-	0.00189	0.0448
RNA binding protein	354	164	123	1.33	+	0.00188	0.0521

## Sheet: hi all hi f9
Biological process - NS
Molecular function - NS
Cellular component - NS
PANTHER protein class - NS

## Sheet: low all low f9 D
Biological process - NS
GO molecular function complete	#	#	expected	Fold Enrichment	+/-	raw P value	FDR
helicase activity	100	11	1.9	5.79	+	5.04e-06	0.0118
ferric-chelate reductase activity	7	4	0.13	30.08	+	3.36e-05	0.0196
ferric-chelate reductase (NADPH) activity	6	4	0.11	35.09	+	2.17e-05	0.0253
oxidoreductase activity, oxidizing metal ions, NAD or NADP as acceptor	7	4	0.13	30.08	+	3.36e-05	0.0261
Cellular component - NS
PANTHER protein class - NS

## Sheet: low all hi f9 D
Biological process - NS
Molecular function - NS
Cellular component - NS
PANTHER protein class - NS

## Sheet: hi all low f9 D
GO biological process complete	#	#	expected	Fold Enrichment	+/-	raw P value	FDR
cytoplasmic translation	152	44	16.7	2.63	+	1.13e-07	0.00056
peptide metabolic process	346	70	38.01	1.84	+	4.26e-06	0.00702
peptide biosynthetic process	314	65	34.5	1.88	+	5.81e-06	0.00718
detoxification	33	16	3.63	4.41	+	1.01e-05	0.00828
translation	310	65	34.06	1.91	+	3.42e-06	0.00844
cellular detoxification	33	16	3.63	4.41	+	1.01e-05	0.00993
response to toxic substance	59	20	6.48	3.09	+	5.58e-05	0.0276
amide biosynthetic process	354	67	38.89	1.72	+	5.2e-05	0.0285
macromolecule modification	696	44	76.47	0.58	-	4.29e-05	0.0303
cellular oxidant detoxification	30	14	3.3	4.25	+	5.03e-05	0.031
cellular amide metabolic process	408	74	44.82	1.65	+	7.31e-05	0.0328
cellular protein modification process	580	35	63.72	0.55	-	8.95e-05	0.034
protein modification process	580	35	63.72	0.55	-	8.95e-05	0.0368
carboxylic acid biosynthetic process	168	4	18.46	0.22	-	0.000137	0.0452
organic acid biosynthetic process	168	4	18.46	0.22	-	0.000137	0.0484
GO molecular function complete	#	#	expected	Fold Enrichment	+/-	raw P value	FDR
drug binding	598	12	65.7	0.18	-	3.45e-16	8.05e-13
ATP binding	548	11	60.21	0.18	-	7.88e-15	6.13e-12
adenyl ribonucleotide binding	549	11	60.32	0.18	-	7.79e-15	9.08e-12
adenyl nucleotide binding	553	12	60.76	0.2	-	3.29e-14	1.92e-11
small molecule binding	785	31	86.24	0.36	-	3.18e-12	1.49e-09
anion binding	804	34	88.33	0.38	-	1.41e-11	4.7e-09
ion binding	1303	76	143.15	0.53	-	1.37e-11	5.33e-09
nucleoside phosphate binding	727	31	79.87	0.39	-	2.11e-10	5.48e-08
nucleotide binding	727	31	79.87	0.39	-	2.11e-10	6.16e-08
purine ribonucleotide binding	636	25	69.87	0.36	-	4.62e-10	1.08e-07
purine ribonucleoside triphosphate binding	635	25	69.76	0.36	-	6.53e-10	1.38e-07
purine nucleotide binding	641	26	70.42	0.37	-	1.23e-09	2.39e-07
ribonucleotide binding	648	27	71.19	0.38	-	1.58e-09	2.83e-07
carbohydrate derivative binding	658	28	72.29	0.39	-	2.04e-09	3.41e-07
structural constituent of ribosome	191	53	20.98	2.53	+	1.56e-08	2.43e-06
catalytic activity	2031	160	223.14	0.72	-	3.22e-08	4.69e-06
transferase activity	755	41	82.95	0.49	-	1.77e-07	2.43e-05
structural molecule activity	290	63	31.86	1.98	+	1.73e-06	0.000225
phosphotransferase activity, alcohol group as acceptor	174	3	19.12	0.16	-	1.69e-05	0.00208
antioxidant activity	29	14	3.19	4.39	+	3.76e-05	0.00439
kinase activity	203	5	22.3	0.22	-	3.98e-05	0.00443
helicase activity	100	0	10.99	< 0.01	-	5.33e-05	0.00565
binding	2327	209	255.66	0.82	-	6.23e-05	0.00632
protein kinase activity	117	1	12.85	0.08	-	0.000116	0.0113
protein serine/threonine kinase activity	111	1	12.2	0.08	-	0.000168	0.0156
protein heterodimerization activity	27	12	2.97	4.05	+	0.000248	0.0223
coenzyme binding	124	2	13.62	0.15	-	0.000383	0.0319
organic cyclic compound binding	1519	128	166.88	0.77	-	0.00037	0.032
transferase activity, transferring phosphorus-containing groups	284	13	31.2	0.42	-	0.00042	0.0338
ATPase activity	258	11	28.35	0.39	-	0.000469	0.0365
catalytic activity, acting on a protein	432	25	47.46	0.53	-	0.000513	0.0386
heterocyclic compound binding	1508	128	165.68	0.77	-	0.000533	0.0389
GO cellular component complete	#	#	expected	Fold Enrichment	+/-	raw P value	FDR
ribosome	296	71	32.52	2.18	+	9.57e-09	9.66e-06
ribosomal subunit	212	55	23.29	2.36	+	6.64e-08	2.23e-05
cytosolic part	220	56	24.17	2.32	+	1.09e-07	2.75e-05
cytosolic ribosome	159	46	17.47	2.63	+	5.52e-08	2.78e-05
intracellular ribonucleoprotein complex	611	108	67.13	1.61	+	2.6e-06	0.000437
ribonucleoprotein complex	611	108	67.13	1.61	+	2.6e-06	0.000524
cytosolic small ribosomal subunit	63	21	6.92	3.03	+	4.47e-05	0.00644
small ribosomal subunit	86	24	9.45	2.54	+	0.000146	0.0185
cytosolic large ribosomal subunit	82	23	9.01	2.55	+	0.000193	0.0195
large ribosomal subunit	126	31	13.84	2.24	+	0.000178	0.02
mitochondrial intermembrane space	47	16	5.16	3.1	+	0.000296	0.0272
inner mitochondrial membrane protein complex	63	19	6.92	2.75	+	0.000481	0.0404
PANTHER Protein Class	#	#	expected	Fold Enrichment	+/-	raw P value	FDR
ribosomal protein	137	44	15.05	2.92	+	1.16e-08	1.93e-06
RNA binding protein	354	68	38.89	1.75	+	2.58e-05	0.00214
transporter	249	9	27.36	0.33	-	0.000101	0.00561
transferase	335	16	36.8	0.43	-	0.000192	0.00796
nucleic acid binding	560	90	61.52	1.46	+	0.000519	0.0172
kinase	129	3	14.17	0.21	-	0.000995	0.0275

## Sheet: hi all hi f9 D
Biological process - NS
Molecular function - NS
Cellular component - NS
PANTHER protein class - NS
