# Supplementary material for: Genome-Scale Analysis of Perturbations in Translation Elongation Based on a Computational Model
Source: Sci Rep. 2018 Nov 1;8:16191. doi: 10.1038/s41598-018-34496-3 (PMC6212587; doi:10.1038/s41598-018-34496-3)
Supplement: Supplementary file 3 — dataset 2 [file 41598_2018_34496_MOESM3_ESM.xlsx]

## Sheet: Biological Process
Term name	P_value	genes found/total genes in slim-GO
ribosome assembly	1e-300	369/419
translational elongation	1e-300	35/334
protein folding	3.2e-268	89/95
cell morphogenesis	1.2e-197	27/29
ribosomal large subunit biogenesis	1.8e-169	96/104
nucleobase-containing small molecule metabolic process	2.8e-164	173/198
protein phosphorylation	3.7e-143	178/197
ribosomal small subunit biogenesis	6.3e-136	125/135
cellular respiration	5.5e-133	78/84
regulation of cell cycle	5.2e-123	208/233
mitotic cell cycle	1.2e-121	296/324
pseudohyphal growth	7.4e-121	71/74
organelle fission	1.6e-115	275/302
rRNA processing	1.5e-101	225/311
regulation of DNA metabolic process	6.5e-97	99/107
DNA recombination	1.9e-92	150/179
oligosaccharide metabolic process	1.1e-90	24/27
generation of precursor metabolites and energy	4e-81	136/155
DNA replication	1.9e-76	130/139
invasive growth in response to glucose limitation	2e-75	59/59
response to oxidative stress	1.6e-72	97/105
regulation of translation	4.2e-71	94/105
regulation of transport	4.4e-70	79/85
meiotic cell cycle	5.3e-69	248/287
protein glycosylation	3.1e-67	60/62
signaling	6.4e-67	227/245
translational initiation	1.8e-64	51/61
DNA repair	6.4e-64	232/246
lipid transport	1.7e-62	64/68
response to starvation	9.6e-62	52/56
cofactor metabolic process	6.5e-60	166/179
protein dephosphorylation	1.6e-59	46/49
cellular amino acid metabolic process	5.4e-59	185/199
transposition	1e-57	18/21
amino acid transport	5.7e-54	39/42
conjugation	4.5e-52	111/124
transcription from RNA polymerase II promoter	1.1e-51	446/481
cytokinesis	3.4e-51	79/89
chromosome segregation	5.8e-48	529/589
cellular response to DNA damage stimulus	3.8e-45	275/299
mitochondrial translation	9e-39	115/167
carbohydrate transport	1.7e-38	30/33
histone modification	1.4e-37	107/114
telomere organization	2.4e-37	73/78
regulation of organelle organization	7.9e-35	228/248
nuclear transport	6.9e-33	163/181
protein acylation	3.4e-30	63/66
cytoskeleton organization	3e-28	397/438
peroxisome organization	6.2e-28	113/126
protein modification by small protein conjugation or removal	3.7e-27	269/294
chromatin organization	7.1e-26	294/318
peptidyl-amino acid modification	1.6e-22	138/151
vesicle organization	4.1e-21	78/81
ion transport	2e-20	236/262
organelle assembly	2.3e-20	125/135
RNA splicing	2.3e-17	124/144
transcription from RNA polymerase III promoter	2.4e-17	38/41
protein complex biogenesis	5.9e-17	261/293
sporulation	2.1e-16	115/138
regulation of protein modification process	3.6e-15	102/111
nucleobase-containing compound transport	8.2e-15	129/143
protein lipidation	1.2e-13	42/45
response to osmotic stress	2e-12	87/92
cell wall organization or biogenesis	3e-12	267/296
cytoplasmic translation	2.4e-11	3793/4492
organelle inheritance	3.5e-11	58/60
response to chemical	2.3e-09	408/446
exocytosis	3.2e-09	44/49
tRNA aminoacylation for protein translation	5.1e-09	36/36
carbohydrate metabolic process	9.5e-09	174/198
transcription from RNA polymerase I promoter	2.6e-08	66/68
vitamin metabolic process	1.4e-07	39/43
nucleus organization	4e-07	1941/2187
mRNA processing	1.8e-06	150/170
endocytosis	2.6e-06	92/98
monocarboxylic acid metabolic process	6.4e-06	120/140
endosomal transport	7.4e-06	97/102
DNA-templated transcription	3.2e-05	66/72
ribosomal subunit export from nucleus	5.6e-05	1920/2167
other	9.6e-05	484/534

## Sheet: Cellular Component
Term name	P_value	genes found/total genes in slim-GO
peroxisome	1e-300	66/76
ribosome	1e-300	316/360
extracellular region	3.4e-167	27/31
microtubule organizing center	3.5e-163	68/73
cell wall	6.8e-113	87/98
cellular bud	1.6e-73	231/241
site of polarized growth	7.1e-70	253/262
mitochondrial envelope	8e-38	312/355
chromosome	4.8e-37	347/386
cell cortex	1.1e-35	139/147
cellular_component	8.5e-35	371/1293
cytoskeleton	2.4e-28	182/200
nucleolus	1e-17	238/329
endoplasmic reticulum	1.8e-06	558/616
nucleus	6e-06	1877/2121
cytoplasm	8.4e-05	3642/4312
other	9.6e-05	484/534
plasma membrane	0.00036	1858/2090

## Sheet: Molecular Function
Term name	P_value	genes found/total genes in slim-GO
structural constituent of ribosome	1e-300	514/591
unfolded protein binding	3.9e-297	62/70
structural molecule activity	2.8e-274	308/350
nucleic acid binding transcription factor activity	1.5e-177	151/163
helicase activity	5.7e-168	78/86
kinase activity	2.3e-146	177/194
GTPase activity	6e-137	60/63
isomerase activity	3e-128	56/59
oxidoreductase activity	1.1e-106	252/282
DNA binding	4.7e-85	363/390
histone binding	3.3e-82	39/41
protein transporter activity	3.5e-80	45/51
transcription factor binding	4.4e-69	65/70
nuclease activity	9.1e-68	79/94
signal transducer activity	1.8e-64	35/38
guanyl-nucleotide exchange factor activity	1.1e-62	42/46
chromatin binding	1.6e-56	102/111
transcription factor activity	2.7e-48	113/124
ATPase activity	4e-33	245/265
translation factor activity	1.1e-31	390/799
rRNA binding	2.2e-28	381/861
enzyme binding	1.2e-25	67/71
lyase activity	3.6e-23	84/90
RNA binding	4.8e-23	351/756
ubiquitin-like protein binding	2.5e-18	41/43
hydrolase activity	6e-16	813/878
hydrolase activity	3.8e-15	768/831
mRNA binding	3.9e-15	518/928
enzyme regulator activity	3.1e-10	215/234
transferase activity	3.2e-10	736/788
cytoskeletal protein binding	5.1e-09	59/67
methyltransferase activity	1.8e-08	821/878
lipid binding	1.9e-07	103/106
nucleotidyltransferase activity	3.1e-07	808/865
transferase activity	1.3e-06	826/884
other	9.6e-05	484/534
