# Supplementary material for: Genome-Scale Analysis of Perturbations in Translation Elongation Based on a Computational Model
Source: Sci Rep. 2018 Nov 1;8:16191. doi: 10.1038/s41598-018-34496-3 (PMC6212587; doi:10.1038/s41598-018-34496-3)
Supplement: Supplementary file 4 — dataset 3 [file 41598_2018_34496_MOESM4_ESM.xlsx]

## Sheet: Groups
Baseline Initiation Rate							x10 Initiation Rate
high 1%	high 5%	high 10%	high 25%	low 50%	low 25%		high 1%	high 5%	high 10%	high 25%	high 50%	low 50%	low 25%	low 10%	low 5%
YCR024C-A	YCR024C-A	YCR024C-A	YCR024C-A	YLR106C	YLR106C		YDL184C	YDL184C	YDL184C	YDL184C	YDL184C	YBR136W	YBR136W	YBR136W	YBR136W
YOR302W	YOR302W	YOR302W	YOR302W	YKL038W	YKL038W		YJL189W	YJL189W	YJL189W	YJL189W	YJL189W	YPL174C	YPL174C	YPL174C	YPL174C
YEL017C-A	YEL017C-A	YEL017C-A	YEL017C-A	YOR018W	YOR018W		YOL039W	YOL039W	YOL039W	YOL039W	YOL039W	YJL093C	YJL093C	YJL093C	YJL093C
YDR461W	YDR461W	YDR461W	YDR461W	YDR457W	YDR457W		YDR382W	YDR382W	YDR382W	YDR382W	YDR382W	YBL017C	YBL017C	YBL017C	YBL017C
YNL190W	YNL190W	YNL190W	YNL190W	YKR106W	YKR106W		YOR302W	YOR302W	YOR302W	YOR302W	YOR302W	YBR012W-B	YBR012W-B	YBR012W-B	YBR012W-B
YHR079C-A	YHR079C-A	YHR079C-A	YHR079C-A	YPL058C	YPL058C		YCR024C-A	YCR024C-A	YCR024C-A	YCR024C-A	YCR024C-A	YML109W	YML109W	YML109W	YML109W
YJL189W	YJL189W	YJL189W	YJL189W	YPL183C	YPL183C		YLR061W	YLR061W	YLR061W	YLR061W	YLR061W	YIL126W	YIL126W	YIL126W	YIL126W
YML129C	YML129C	YML129C	YML129C	YIL082W-A	YIL082W-A		YOR182C	YOR182C	YOR182C	YOR182C	YOR182C	YLR087C	YLR087C	YLR087C	YLR087C
YDR504C	YDR504C	YDR504C	YDR504C	YDR006C	YDR006C		YLR110C	YLR110C	YLR110C	YLR110C	YLR110C	YER138C	YER138C	YER138C	YER138C
YML100W-A	YML100W-A	YML100W-A	YML100W-A	YCL014W	YCL014W		YDL081C	YDL081C	YDL081C	YDL081C	YDL081C	YLR310C	YLR310C	YLR310C	YLR310C
YIR044C	YIR044C	YIR044C	YIR044C	YNL267W	YNL267W		YKL096W-A	YKL096W-A	YKL096W-A	YKL096W-A	YKL096W-A	YKR031C	YKR031C	YKR031C	YKR031C
YAR061W	YAR061W	YAR061W	YAR061W	YDR325W	YDR325W		YDR210W	YDR210W	YDR210W	YDR210W	YDR210W	YFR019W	YFR019W	YFR019W	YFR019W
YDL184C	YDL184C	YDL184C	YDL184C	YML075C	YML075C		YGL189C	YGL189C	YGL189C	YGL189C	YGL189C	YHR023W	YHR023W	YHR023W	YHR023W
YPL278C	YPL278C	YPL278C	YPL278C	YHR218W	YHR218W		YAL038W	YAL038W	YAL038W	YAL038W	YAL038W	YPL141C	YPL141C	YPL141C	YPL141C
YGL168W	YGL168W	YGL168W	YGL168W	YLL015W	YLL015W		YGR027C	YGR027C	YGR027C	YGR027C	YGR027C	YAL024C	YAL024C	YAL024C	YAL024C
YCL042W	YCL042W	YCL042W	YCL042W	YLR443W	YLR443W		YER131W	YER131W	YER131W	YER131W	YER131W	YKR050W	YKR050W	YKR050W	YKR050W
YGL015C	YGL015C	YGL015C	YGL015C	YGL116W	YGL116W		YGR254W	YGR254W	YGR254W	YGR254W	YGR254W	YHR099W	YHR099W	YHR099W	YHR099W
YMR174C	YMR174C	YMR174C	YMR174C	YAL017W	YAL017W		YBR009C	YBR009C	YBR009C	YBR009C	YBR009C	YER190W	YER190W	YER190W	YER190W
YOR068C	YOR068C	YOR068C	YOR068C	YAR050W	YAR050W		YDL130W	YDL130W	YDL130W	YDL130W	YDL130W	YOL113W	YOL113W	YOL113W	YOL113W
YCL056C	YCL056C	YCL056C	YCL056C	YPL085W	YPL085W		YHR053C	YHR053C	YHR053C	YHR053C	YHR053C	YMR045C	YMR045C	YMR045C	YMR045C
YAR064W	YAR064W	YAR064W	YAR064W	YDR420W	YDR420W		YBR031W	YBR031W	YBR031W	YBR031W	YBR031W	YKL188C	YKL188C	YKL188C	YKL188C
YHR053C	YHR053C	YHR053C	YHR053C	YBR148W	YBR148W		YER074W	YER074W	YER074W	YER074W	YER074W	YAL063C	YAL063C	YAL063C	YAL063C
YAR075W	YAR075W	YAR075W	YAR075W	YOL081W	YOL081W		YDR012W	YDR012W	YDR012W	YDR012W	YDR012W	YLR127C	YLR127C	YLR127C	YLR127C
YGL261C	YGL261C	YGL261C	YGL261C	YDL247W	YDL247W		YHR055C	YHR055C	YHR055C	YHR055C	YHR055C	YOL164W	YOL164W	YOL164W	YOL164W
YDL067C	YDL067C	YDL067C	YDL067C	YNL295W	YNL295W		YHR010W	YHR010W	YHR010W	YHR010W	YHR010W	YOR018W	YOR018W	YOR018W	YOR018W
YNL070W	YNL070W	YNL070W	YNL070W	YJR030C	YJR030C		YLR325C	YLR325C	YLR325C	YLR325C	YLR325C	YDR159W	YDR159W	YDR159W	YDR159W
YJR120W	YJR120W	YJR120W	YJR120W	YML039W	YML039W		YEL017C-A	YEL017C-A	YEL017C-A	YEL017C-A	YEL017C-A	YOR233W	YOR233W	YOR233W	YOR233W
YDL081C	YDL081C	YDL081C	YDL081C	YBR163W	YBR163W		YIL052C	YIL052C	YIL052C	YIL052C	YIL052C	YPL115C	YPL115C	YPL115C	YPL115C
YPR182W	YPR182W	YPR182W	YPR182W	YBR203W	YBR203W		YDR050C	YDR050C	YDR050C	YDR050C	YDR050C	YLR384C	YLR384C	YLR384C	YLR384C
YNL162W	YNL162W	YNL162W	YNL162W	YOR307C	YOR307C		YIL069C	YIL069C	YIL069C	YIL069C	YIL069C	YJL225C	YJL225C	YJL225C	YJL225C
YMR230W	YMR230W	YMR230W	YMR230W	YNL293W	YNL293W		YML024W	YML024W	YML024W	YML024W	YML024W	YDR332W	YDR332W	YDR332W	YDR332W
YFL010W-A	YFL010W-A	YFL010W-A	YFL010W-A	YOR233W	YOR233W		YHR141C	YHR141C	YHR141C	YHR141C	YHR141C	YIL172C	YIL172C	YIL172C	YIL172C
YGL189C	YGL189C	YGL189C	YGL189C	YJL197W	YJL197W		YMR230W	YMR230W	YMR230W	YMR230W	YMR230W	YBL004W	YBL004W	YBL004W	YBL004W
YOR210W	YOR210W	YOR210W	YOR210W	YOL113W	YOL113W		YER056C-A	YER056C-A	YER056C-A	YER056C-A	YER056C-A	YGR014W	YGR014W	YGR014W	YGR014W
YGR183C	YGR183C	YGR183C	YGR183C	YJR155W	YJR155W		YNL030W	YNL030W	YNL030W	YNL030W	YNL030W	YDL038C	YDL038C	YDL038C	YDL038C
YLR061W	YLR061W	YLR061W	YLR061W	YJL057C	YJL057C		YOR293W	YOR293W	YOR293W	YOR293W	YOR293W	YGR056W	YGR056W	YGR056W	YGR056W
YOR010C	YOR010C	YOR010C	YOR010C	YDR150W	YDR150W		YLR264W	YLR264W	YLR264W	YLR264W	YLR264W	YMR050C	YMR050C	YMR050C	YMR050C
YOR182C	YOR182C	YOR182C	YOR182C	YKL014C	YKL014C		YGL030W	YGL030W	YGL030W	YGL030W	YGL030W	YEL025C	YEL025C	YEL025C	YEL025C
YOR159C	YOR159C	YOR159C	YOR159C	YDR310C	YDR310C		YNL162W	YNL162W	YNL162W	YNL162W	YNL162W	YBR140C	YBR140C	YBR140C	YBR140C
YHR143W-A	YHR143W-A	YHR143W-A	YHR143W-A	YHR168W	YHR168W		YHL015W	YHL015W	YHL015W	YHL015W	YHL015W	YJL129C	YJL129C	YJL129C	YJL129C
YBL044W	YBL044W	YBL044W	YBL044W	YNL299W	YNL299W		YHL033C	YHL033C	YHL033C	YHL033C	YHL033C	YHR164C	YHR164C	YHR164C	YHR164C
YHR055C	YHR055C	YHR055C	YHR055C	YJL105W	YJL105W		YBL027W	YBL027W	YBL027W	YBL027W	YBL027W	YMR075W	YMR075W	YMR075W	YMR075W
YLR388W	YLR388W	YLR388W	YLR388W	YIL037C	YIL037C		YDR461W	YDR461W	YDR461W	YDR461W	YDR461W	YCR093W	YCR093W	YCR093W	YCR093W
YDR086C	YDR086C	YDR086C	YDR086C	YLR278C	YLR278C		YJL159W	YJL159W	YJL159W	YJL159W	YJL159W	YKR008W	YKR008W	YKR008W	YKR008W
YKL096W-A	YKL096W-A	YKL096W-A	YKL096W-A	YPL075W	YPL075W		YBR189W	YBR189W	YBR189W	YBR189W	YBR189W	YNL065W	YNL065W	YNL065W	YNL065W
YLL009C	YLL009C	YLL009C	YLL009C	YPR155C	YPR155C		YPL131W	YPL131W	YPL131W	YPL131W	YPL131W	YHR204W	YHR204W	YHR204W	YHR204W
YIL175W	YIL175W	YIL175W	YIL175W	YDL215C	YDL215C		YDR450W	YDR450W	YDR450W	YDR450W	YDR450W	YLR422W	YLR422W	YLR422W	YLR422W
YDR437W	YDR437W	YDR437W	YDR437W	YER144C	YER144C		YDR077W	YDR077W	YDR077W	YDR077W	YDR077W	YKR106W	YKR106W	YKR106W	YKR106W
YPL046C	YPL046C	YPL046C	YPL046C	YNL106C	YNL106C		YBL072C	YBL072C	YBL072C	YBL072C	YBL072C	YGR032W	YGR032W	YGR032W	YGR032W
YNL147W	YNL147W	YNL147W	YNL147W	YNL009W	YNL009W		YNL190W	YNL190W	YNL190W	YNL190W	YNL190W	YHR065C	YHR065C	YHR065C	YHR065C
YPL056C	YPL056C	YPL056C	YPL056C	YDL239C	YDL239C		YBR054W	YBR054W	YBR054W	YBR054W	YBR054W	YML054C	YML054C	YML054C	YML054C
YOL039W	YOL039W	YOL039W	YOL039W	YPL253C	YPL253C		YDL229W	YDL229W	YDL229W	YDL229W	YDL229W	YJL092W	YJL092W	YJL092W	YJL092W
	YDR500C	YDR500C	YDR500C	YNR011C	YNR011C			YOR382W	YOR382W	YOR382W	YOR382W	YPL158C	YPL158C	YPL158C	YPL158C
	YHR010W	YHR010W	YHR010W	YLR189C	YLR189C			YOL161C	YOL161C	YOL161C	YOL161C	YMR168C	YMR168C	YMR168C	YMR168C
	YDR281C	YDR281C	YDR281C	YLR246W	YLR246W			YMR142C	YMR142C	YMR142C	YMR142C	YNL201C	YNL201C	YNL201C	YNL201C
	YDR276C	YDR276C	YDR276C	YMR288W	YMR288W			YLL045C	YLL045C	YLL045C	YLL045C	YDL138W	YDL138W	YDL138W	YDL138W
	YGL029W	YGL029W	YGL029W	YER132C	YER132C			YKR094C	YKR094C	YKR094C	YKR094C	YJR027W	YJR027W	YJR027W	YJR027W
	YNL015W	YNL015W	YNL015W	YPR141C	YPR141C			YDL191W	YDL191W	YDL191W	YDL191W	YHR119W	YHR119W	YHR119W	YHR119W
	YLR390W-A	YLR390W-A	YLR390W-A	YDR485C	YDR485C			YDR447C	YDR447C	YDR447C	YDR447C	YDR135C	YDR135C	YDR135C	YDR135C
	YML026C	YML026C	YML026C	YGR154C	YGR154C			YDL075W	YDL075W	YDL075W	YDL075W	YJL005W	YJL005W	YJL005W	YJL005W
	YGL030W	YGL030W	YGL030W	YDR085C	YDR085C			YOL121C	YOL121C	YOL121C	YOL121C	YMR179W	YMR179W	YMR179W	YMR179W
	YOL161C	YOL161C	YOL161C	YOL156W	YOL156W			YJL052W	YJL052W	YJL052W	YJL052W	YHL035C	YHL035C	YHL035C	YHL035C
	YHR099W	YHR099W	YHR099W	YPR031W	YPR031W			YML026C	YML026C	YML026C	YML026C	YEL022W	YEL022W	YEL022W	YEL022W
	YPR094W	YPR094W	YPR094W	YDR314C	YDR314C			YDL136W	YDL136W	YDL136W	YDL136W	YML045W	YML045W	YML045W	YML045W
	YGR030C	YGR030C	YGR030C	YMR129W	YMR129W			YNL069C	YNL069C	YNL069C	YNL069C	YLR371W	YLR371W	YLR371W	YLR371W
	YHR021C	YHR021C	YHR021C	YNR067C	YNR067C			YOR063W	YOR063W	YOR063W	YOR063W	YHR080C	YHR080C	YHR080C	YHR080C
	YBR096W	YBR096W	YBR096W	YGL092W	YGL092W			YDR225W	YDR225W	YDR225W	YDR225W	YLR392C	YLR392C	YLR392C	YLR392C
	YMR244C-A	YMR244C-A	YMR244C-A	YDL074C	YDL074C			YDR500C	YDR500C	YDR500C	YDR500C	YLR467W	YLR467W	YLR467W	YLR467W
	YLR325C	YLR325C	YLR325C	YEL031W	YEL031W			YKL152C	YKL152C	YKL152C	YKL152C	YKR015C	YKR015C	YKR015C	YKR015C
	YBL002W	YBL002W	YBL002W	YBL101C	YBL101C			YML028W	YML028W	YML028W	YML028W	YCL025C	YCL025C	YCL025C	YCL025C
	YJR079W	YJR079W	YJR079W	YIL073C	YIL073C			YLR388W	YLR388W	YLR388W	YLR388W	YNL083W	YNL083W	YNL083W	YNL083W
	YIL174W	YIL174W	YIL174W	YMR093W	YMR093W			YLL064C	YLL064C	YLL064C	YLL064C	YHR168W	YHR168W	YHR168W	YHR168W
	YBR009C	YBR009C	YBR009C	YCR068W	YCR068W			YPR043W	YPR043W	YPR043W	YPR043W	YDR443C	YDR443C	YDR443C	YDR443C
	YKL156W	YKL156W	YKL156W	YMR012W	YMR012W			YPL220W	YPL220W	YPL220W	YPL220W	YPR003C	YPR003C	YPR003C	YPR003C
	YBR301W	YBR301W	YBR301W	YDR475C	YDR475C			YLR185W	YLR185W	YLR185W	YLR185W	YPL082C	YPL082C	YPL082C	YPL082C
	YGR027C	YGR027C	YGR027C	YDR351W	YDR351W			YHR021C	YHR021C	YHR021C	YHR021C	YPL265W	YPL265W	YPL265W	YPL265W
	YLR264W	YLR264W	YLR264W	YNL076W	YNL076W			YNL067W	YNL067W	YNL067W	YNL067W	YBR203W	YBR203W	YBR203W	YBR203W
	YGL103W	YGL103W	YGL103W	YPL221W	YPL221W			YHR079C-A	YHR079C-A	YHR079C-A	YHR079C-A	YNL250W	YNL250W	YNL250W	YNL250W
	YGR105W	YGR105W	YGR105W	YNL033W	YNL033W			YOR167C	YOR167C	YOR167C	YOR167C	YNL297C	YNL297C	YNL297C	YNL297C
	YHR087W	YHR087W	YHR087W	YDR479C	YDR479C			YGR148C	YGR148C	YGR148C	YGR148C	YOR384W	YOR384W	YOR384W	YOR384W
	YDL136W	YDL136W	YDL136W	YBR059C	YBR059C			YJR123W	YJR123W	YJR123W	YJR123W	YLR313C	YLR313C	YLR313C	YLR313C
	YGL230C	YGL230C	YGL230C	YBR150C	YBR150C			YKL060C	YKL060C	YKL060C	YKL060C	YOR244W	YOR244W	YOR244W	YOR244W
	YDR382W	YDR382W	YDR382W	YER125W	YER125W			YEL034W	YEL034W	YEL034W	YEL034W	YNR059W	YNR059W	YNR059W	YNR059W
	YDR450W	YDR450W	YDR450W	YCR094W	YCR094W			YBL003C	YBL003C	YBL003C	YBL003C	YLR442C	YLR442C	YLR442C	YLR442C
	YDL181W	YDL181W	YDL181W	YBR136W	YBR136W			YIL148W	YIL148W	YIL148W	YIL148W	YDR475C	YDR475C	YDR475C	YDR475C
	YER117W	YER117W	YER117W	YGL246C	YGL246C			YBL092W	YBL092W	YBL092W	YBL092W	YDR235W	YDR235W	YDR235W	YDR235W
	YEL034W	YEL034W	YEL034W	YFL024C	YFL024C			YDR033W	YDR033W	YDR033W	YDR033W	YPL095C	YPL095C	YPL095C	YPL095C
	YLR395C	YLR395C	YLR395C	YGR125W	YGR125W			YBR181C	YBR181C	YBR181C	YBR181C	YLR117C	YLR117C	YLR117C	YLR117C
	YMR175W	YMR175W	YMR175W	YNL316C	YNL316C			YBR191W	YBR191W	YBR191W	YBR191W	YBL063W	YBL063W	YBL063W	YBL063W
	YFL014W	YFL014W	YFL014W	YNL273W	YNL273W			YLR150W	YLR150W	YLR150W	YLR150W	YHR073W	YHR073W	YHR073W	YHR073W
	YDL191W	YDL191W	YDL191W	YKR009C	YKR009C			YPL037C	YPL037C	YPL037C	YPL037C	YBR172C	YBR172C	YBR172C	YBR172C
	YHR001W-A	YHR001W-A	YHR001W-A	YCR093W	YCR093W			YPL090C	YPL090C	YPL090C	YPL090C	YIL048W	YIL048W	YIL048W	YIL048W
	YJR047C	YJR047C	YJR047C	YGR217W	YGR217W			YNL302C	YNL302C	YNL302C	YNL302C	YHL008C	YHL008C	YHL008C	YHL008C
	YMR256C	YMR256C	YMR256C	YGR224W	YGR224W			YPR132W	YPR132W	YPR132W	YPR132W	YCR042C	YCR042C	YCR042C	YCR042C
	YFL017W-A	YFL017W-A	YFL017W-A	YNL240C	YNL240C			YGL076C	YGL076C	YGL076C	YGL076C	YLR320W	YLR320W	YLR320W	YLR320W
	YDL232W	YDL232W	YDL232W	YOL144W	YOL144W			YMR143W	YMR143W	YMR143W	YMR143W	YDL140C	YDL140C	YDL140C	YDL140C
	YLR275W	YLR275W	YLR275W	YHR165C	YHR165C			YDR064W	YDR064W	YDR064W	YDR064W	YLL066C	YLL066C	YLL066C	YLL066C
	YDR050C	YDR050C	YDR050C	YOR141C	YOR141C			YOR383C	YOR383C	YOR383C	YOR383C	YHR048W	YHR048W	YHR048W	YHR048W
	YOR008C-A	YOR008C-A	YOR008C-A	YPL265W	YPL265W			YLR293C	YLR293C	YLR293C	YLR293C	YJR039W	YJR039W	YJR039W	YJR039W
	YDL130W	YDL130W	YDL130W	YIL151C	YIL151C			YBR010W	YBR010W	YBR010W	YBR010W	YJL219W	YJL219W	YJL219W	YJL219W
	YMR321C	YMR321C	YMR321C	YBR023C	YBR023C			YJL177W	YJL177W	YJL177W	YJL177W	YLR129W	YLR129W	YLR129W	YLR129W
	YGR118W	YGR118W	YGR118W	YDR301W	YDR301W			YKL180W	YKL180W	YKL180W	YKL180W	YKL108W	YKL108W	YKL108W	YKL108W
	YBR010W	YBR010W	YBR010W	YKL022C	YKL022C			YPR102C	YPR102C	YPR102C	YPR102C	YGL140C	YGL140C	YGL140C	YGL140C
	YDL039C	YDL039C	YDL039C	YJR035W	YJR035W			YER117W	YER117W	YER117W	YER117W	YIL031W	YIL031W	YIL031W	YIL031W
	YBL078C	YBL078C	YBL078C	YFR022W	YFR022W			YBR301W	YBR301W	YBR301W	YBR301W	YPR137W	YPR137W	YPR137W	YPR137W
	YNL030W	YNL030W	YNL030W	YBR158W	YBR158W			YHR193C	YHR193C	YHR193C	YHR193C	YEL077C	YEL077C	YEL077C	YEL077C
	YHL015W	YHL015W	YHL015W	YJL078C	YJL078C			YDR432W	YDR432W	YDR432W	YDR432W	YMR199W	YMR199W	YMR199W	YMR199W
	YPL037C	YPL037C	YPL037C	YJL207C	YJL207C			YIL018W	YIL018W	YIL018W	YIL018W	YBR237W	YBR237W	YBR237W	YBR237W
	YOR167C	YOR167C	YOR167C	YGL254W	YGL254W			YEL027W	YEL027W	YEL027W	YEL027W	YOR328W	YOR328W	YOR328W	YOR328W
	YHR138C	YHR138C	YHR138C	YCR032W	YCR032W			YDL083C	YDL083C	YDL083C	YDL083C	YAL029C	YAL029C	YAL029C	YAL029C
	YAL064W	YAL064W	YAL064W	YGL021W	YGL021W			YJL158C	YJL158C	YJL158C	YJL158C	YDL223C	YDL223C	YDL223C	YDL223C
	YLR295C	YLR295C	YLR295C	YKR086W	YKR086W			YDL067C	YDL067C	YDL067C	YDL067C	YOR371C	YOR371C	YOR371C	YOR371C
	YDR079W	YDR079W	YDR079W	YNL095C	YNL095C			YIL133C	YIL133C	YIL133C	YIL133C	YMR167W	YMR167W	YMR167W	YMR167W
	YEL057C	YEL057C	YEL057C	YLR024C	YLR024C			YOL040C	YOL040C	YOL040C	YOL040C	YBL111C	YBL111C	YBL111C	YBL111C
	YOL147C	YOL147C	YOL147C	YNL279W	YNL279W			YGL103W	YGL103W	YGL103W	YGL103W	YJR152W	YJR152W	YJR152W	YJR152W
	YLR053C	YLR053C	YLR053C	YGL194C	YGL194C			YPL143W	YPL143W	YPL143W	YPL143W	YKR054C	YKR054C	YKR054C	YKR054C
	YGL033W	YGL033W	YGL033W	YBR218C	YBR218C			YGR214W	YGR214W	YGR214W	YGR214W	YNR060W	YNR060W	YNR060W	YNR060W
	YKL137W	YKL137W	YKL137W	YDL145C	YDL145C			YER011W	YER011W	YER011W	YER011W	YLR305C	YLR305C	YLR305C	YLR305C
	YAR028W	YAR028W	YAR028W	YOL072W	YOL072W			YNL070W	YNL070W	YNL070W	YNL070W	YDR166C	YDR166C	YDR166C	YDR166C
	YDR210W	YDR210W	YDR210W	YEL064C	YEL064C			YLR355C	YLR355C	YLR355C	YLR355C	YHL023C	YHL023C	YHL023C	YHL023C
	YJL179W	YJL179W	YJL179W	YJR062C	YJR062C			YFL014W	YFL014W	YFL014W	YFL014W	YGL035C	YGL035C	YGL035C	YGL035C
	YOR382W	YOR382W	YOR382W	YOL100W	YOL100W			YGR118W	YGR118W	YGR118W	YGR118W	YJR052W	YJR052W	YJR052W	YJR052W
	YPL143W	YPL143W	YPL143W	YHR124W	YHR124W			YMR116C	YMR116C	YMR116C	YMR116C	YNL261W	YNL261W	YNL261W	YNL261W
	YBR091C	YBR091C	YBR091C	YCR081W	YCR081W			YCR031C	YCR031C	YCR031C	YCR031C	YKR082W	YKR082W	YKR082W	YKR082W
	YNL262W	YNL262W	YNL262W	YDR141C	YDR141C			YGR085C	YGR085C	YGR085C	YGR085C	YOR201C	YOR201C	YOR201C	YOR201C
	YJR048W	YJR048W	YJR048W	YPR045C	YPR045C			YHR143W	YHR143W	YHR143W	YHR143W	YKL149C	YKL149C	YKL149C	YKL149C
	YPR043W	YPR043W	YPR043W	YGR009C	YGR009C			YIL123W	YIL123W	YIL123W	YIL123W	YOL152W	YOL152W	YOL152W	YOL152W
	YAL030W	YAL030W	YAL030W	YMR019W	YMR019W			YBL002W	YBL002W	YBL002W	YBL002W	YPR138C	YPR138C	YPR138C	YPR138C
	YLR038C	YLR038C	YLR038C	YMR075W	YMR075W			YLR406C	YLR406C	YLR406C	YLR406C	YPL155C	YPL155C	YPL155C	YPL155C
	YDL075W	YDL075W	YDL075W	YKR024C	YKR024C			YJL136C	YJL136C	YJL136C	YJL136C	YPR184W	YPR184W	YPR184W	YPR184W
	YIL008W	YIL008W	YIL008W	YDR277C	YDR277C			YKR092C	YKR092C	YKR092C	YKR092C	YMR288W	YMR288W	YMR288W	YMR288W
	YOR099W	YOR099W	YOR099W	YGR257C	YGR257C			YOR096W	YOR096W	YOR096W	YOR096W	YDL176W	YDL176W	YDL176W	YDL176W
	YLR406C	YLR406C	YLR406C	YKL064W	YKL064W			YNL031C	YNL031C	YNL031C	YNL031C	YHR077C	YHR077C	YHR077C	YHR077C
	YMR142C	YMR142C	YMR142C	YPR164W	YPR164W			YNL015W	YNL015W	YNL015W	YNL015W	YNR065C	YNR065C	YNR065C	YNR065C
	YPR102C	YPR102C	YPR102C	YKL098W	YKL098W			YLR390W-A	YLR390W-A	YLR390W-A	YLR390W-A	YDR128W	YDR128W	YDR128W	YDR128W
	YCL035C	YCL035C	YCL035C	YCL061C	YCL061C			YOR210W	YOR210W	YOR210W	YOR210W	YOL066C	YOL066C	YOL066C	YOL066C
	YKR057W	YKR057W	YKR057W	YPL264C	YPL264C			YJL190C	YJL190C	YJL190C	YJL190C	YIL151C	YIL151C	YIL151C	YIL151C
	YLL039C	YLL039C	YLL039C	YJL042W	YJL042W			YNL300W	YNL300W	YNL300W	YNL300W	YDR069C	YDR069C	YDR069C	YDR069C
	YKL086W	YKL086W	YKL086W	YML023C	YML023C			YLR048W	YLR048W	YLR048W	YLR048W	YER160C	YER160C	YER160C	YER160C
	YPL053C	YPL053C	YPL053C	YGL144C	YGL144C			YOL086C	YOL086C	YOL086C	YOL086C	YLR084C	YLR084C	YLR084C	YLR084C
	YLR029C	YLR029C	YLR029C	YNR016C	YNR016C			YBR072W	YBR072W	YBR072W	YBR072W	YOR290C	YOR290C	YOR290C	YOR290C
	YPR052C	YPR052C	YPR052C	YNR058W	YNR058W			YLR287C-A	YLR287C-A	YLR287C-A	YLR287C-A	YHL012W	YHL012W	YHL012W	YHL012W
	YPR200C	YPR200C	YPR200C	YLL040C	YLL040C			YGR279C	YGR279C	YGR279C	YGR279C	YIR033W	YIR033W	YIR033W	YIR033W
	YDR077W	YDR077W	YDR077W	YLL021W	YLL021W			YDR224C	YDR224C	YDR224C	YDR224C	YIR031C	YIR031C	YIR031C	YIR031C
	YBR093C	YBR093C	YBR093C	YJL005W	YJL005W			YGL261C	YGL261C	YGL261C	YGL261C	YMR323W	YMR323W	YMR323W	YMR323W
	YDR070C	YDR070C	YDR070C	YNL126W	YNL126W			YLR344W	YLR344W	YLR344W	YLR344W	YKL105C	YKL105C	YKL105C	YKL105C
	YCL050C	YCL050C	YCL050C	YLR063W	YLR063W			YMR006C	YMR006C	YMR006C	YMR006C	YER129W	YER129W	YER129W	YER129W
	YIL165C	YIL165C	YIL165C	YGR200C	YGR200C			YBR162C	YBR162C	YBR162C	YBR162C	YLR425W	YLR425W	YLR425W	YLR425W
	YBR090C	YBR090C	YBR090C	YOR227W	YOR227W			YFL039C	YFL039C	YFL039C	YFL039C	YDL044C	YDL044C	YDL044C	YDL044C
	YIL052C	YIL052C	YIL052C	YGL112C	YGL112C			YEL026W	YEL026W	YEL026W	YEL026W	YJL105W	YJL105W	YJL105W	YJL105W
	YGL240W	YGL240W	YGL240W	YMR180C	YMR180C			YFR031C-A	YFR031C-A	YFR031C-A	YFR031C-A	YPL172C	YPL172C	YPL172C	YPL172C
	YDL012C	YDL012C	YDL012C	YML103C	YML103C			YKL032C	YKL032C	YKL032C	YKL032C	YJL094C	YJL094C	YJL094C	YJL094C
	YGL191W	YGL191W	YGL191W	YLR305C	YLR305C			YLR448W	YLR448W	YLR448W	YLR448W	YGR109C	YGR109C	YGR109C	YGR109C
	YIR043C	YIR043C	YIR043C	YKL057C	YKL057C			YDR086C	YDR086C	YDR086C	YDR086C	YPL183C	YPL183C	YPL183C	YPL183C
	YER019C-A	YER019C-A	YER019C-A	YEL006W	YEL006W			YGL253W	YGL253W	YGL253W	YGL253W	YGL197W	YGL197W	YGL197W	YGL197W
	YOR276W	YOR276W	YOR276W	YDL238C	YDL238C			YOL109W	YOL109W	YOL109W	YOL109W	YOR191W	YOR191W	YOR191W	YOR191W
	YBR016W	YBR016W	YBR016W	YGR134W	YGR134W			YMR174C	YMR174C	YMR174C	YMR174C	YKL209C	YKL209C	YKL209C	YKL209C
	YOR234C	YOR234C	YOR234C	YJL074C	YJL074C			YBR067C	YBR067C	YBR067C	YBR067C	YPL058C	YPL058C	YPL058C	YPL058C
	YGR209C	YGR209C	YGR209C	YMR204C	YMR204C			YHR089C	YHR089C	YHR089C	YHR089C	YER070W	YER070W	YER070W	YER070W
	YLL025W	YLL025W	YLL025W	YDR490C	YDR490C			YDL061C	YDL061C	YDL061C	YDL061C	YPL167C	YPL167C	YPL167C	YPL167C
	YJR010C-A	YJR010C-A	YJR010C-A	YNL298W	YNL298W			YGR183C	YGR183C	YGR183C	YGR183C	YDL231C	YDL231C	YDL231C	YDL231C
	YIL051C	YIL051C	YIL051C	YLR394W	YLR394W			YLR029C	YLR029C	YLR029C	YLR029C	YDR082W	YDR082W	YDR082W	YDR082W
	YOR293W	YOR293W	YOR293W	YBR275C	YBR275C			YJL079C	YJL079C	YJL079C	YJL079C	YER155C	YER155C	YER155C	YER155C
	YOL040C	YOL040C	YOL040C	YNL283C	YNL283C			YHL034C	YHL034C	YHL034C	YHL034C	YOL025W	YOL025W	YOL025W	YOL025W
	YNL300W	YNL300W	YNL300W	YOL036W	YOL036W			YDR418W	YDR418W	YDR418W	YDR418W	YBR295W	YBR295W	YBR295W	YBR295W
	YBR258C	YBR258C	YBR258C	YKL052C	YKL052C			YLR354C	YLR354C	YLR354C	YLR354C	YNL188W	YNL188W	YNL188W	YNL188W
	YJR086W	YJR086W	YJR086W	YNL331C	YNL331C			YML073C	YML073C	YML073C	YML073C	YCL073C	YCL073C	YCL073C	YCL073C
	YKL037W	YKL037W	YKL037W	YNR032W	YNR032W			YBL030C	YBL030C	YBL030C	YBL030C	YHR094C	YHR094C	YHR094C	YHR094C
	YGR008C	YGR008C	YGR008C	YLR450W	YLR450W			YBL087C	YBL087C	YBL087C	YBL087C	YAL056W	YAL056W	YAL056W	YAL056W
	YDR032C	YDR032C	YDR032C	YMR045C	YMR045C			YLL025W	YLL025W	YLL025W	YLL025W	YIL173W	YIL173W	YIL173W	YIL173W
	YOR183W	YOR183W	YOR183W	YBR235W	YBR235W			YLR138W	YLR138W	YLR138W	YLR138W	YJR029W	YJR029W	YJR029W	YJR029W
	YLR044C	YLR044C	YLR044C	YDL220C	YDL220C			YDR471W	YDR471W	YDR471W	YDR471W	YOR205C	YOR205C	YOR205C	YOR205C
	YGR060W	YGR060W	YGR060W	YPL248C	YPL248C			YOR234C	YOR234C	YOR234C	YOR234C	YKR051W	YKR051W	YKR051W	YKR051W
	YML110C	YML110C	YML110C	YPR171W	YPR171W			YGR103W	YGR103W	YGR103W	YGR103W	YLR187W	YLR187W	YLR187W	YLR187W
	YJL077C	YJL077C	YJL077C	YBR223C	YBR223C			YDL082W	YDL082W	YDL082W	YDL082W	YJL103C	YJL103C	YJL103C	YJL103C
	YGR085C	YGR085C	YGR085C	YMR023C	YMR023C			YFL020C	YFL020C	YFL020C	YFL020C	YML039W	YML039W	YML039W	YML039W
	YOL109W	YOL109W	YOL109W	YOR338W	YOR338W			YKL224C	YKL224C	YKL224C	YKL224C	YER132C	YER132C	YER132C	YER132C
	YDR366C	YDR366C	YDR366C	YCR073C	YCR073C			YJR094W-A	YJR094W-A	YJR094W-A	YJR094W-A	YIL130W	YIL130W	YIL130W	YIL130W
	YHR059W	YHR059W	YHR059W	YPL195W	YPL195W			YKL006W	YKL006W	YKL006W	YKL006W	YJL216C	YJL216C	YJL216C	YJL216C
	YBL028C	YBL028C	YBL028C	YLL067C	YLL067C			YGL123W	YGL123W	YGL123W	YGL123W	YIL129C	YIL129C	YIL129C	YIL129C
	YDR486C	YDR486C	YDR486C	YKL130C	YKL130C			YKR057W	YKR057W	YKR057W	YKR057W	YNR053C	YNR053C	YNR053C	YNR053C
	YGR001C	YGR001C	YGR001C	YLR087C	YLR087C			YBR212W	YBR212W	YBR212W	YBR212W	YCL014W	YCL014W	YCL014W	YCL014W
	YDR493W	YDR493W	YDR493W	YER171W	YER171W			YMR251W-A	YMR251W-A	YMR251W-A	YMR251W-A	YMR306W	YMR306W	YMR306W	YMR306W
	YGR272C	YGR272C	YGR272C	YFL025C	YFL025C			YKL156W	YKL156W	YKL156W	YKL156W	YNL095C	YNL095C	YNL095C	YNL095C
	YDR424C	YDR424C	YDR424C	YDL079C	YDL079C			YHL001W	YHL001W	YHL001W	YHL001W	YML104C	YML104C	YML104C	YML104C
	YLR340W	YLR340W	YLR340W	YHR211W	YHR211W			YDR099W	YDR099W	YDR099W	YDR099W	YDL079C	YDL079C	YDL079C	YDL079C
	YDL082W	YDL082W	YDL082W	YCR038C	YCR038C			YOR010C	YOR010C	YOR010C	YOR010C	YIL082W-A	YIL082W-A	YIL082W-A	YIL082W-A
	YKL060C	YKL060C	YKL060C	YJR027W	YJR027W			YPL061W	YPL061W	YPL061W	YPL061W	YNL325C	YNL325C	YNL325C	YNL325C
	YBR109C	YBR109C	YBR109C	YMR001C	YMR001C			YNL135C	YNL135C	YNL135C	YNL135C	YDR283C	YDR283C	YDR283C	YDR283C
	YMR143W	YMR143W	YMR143W	YMR047C	YMR047C			YMR307W	YMR307W	YMR307W	YMR307W	YGR212W	YGR212W	YGR212W	YGR212W
	YHR141C	YHR141C	YHR141C	YMR251W	YMR251W			YML129C	YML129C	YML129C	YML129C	YOR080W	YOR080W	YOR080W	YOR080W
	YKL209C	YKL209C	YKL209C	YDL231C	YDL231C			YGL203C	YGL203C	YGL203C	YGL203C	YKL057C	YKL057C	YKL057C	YKL057C
	YNL135C	YNL135C	YNL135C	YNR048W	YNR048W			YLL009C	YLL009C	YLL009C	YLL009C	YKL090W	YKL090W	YKL090W	YKL090W
	YLR150W	YLR150W	YLR150W	YLR451W	YLR451W			YPL154C	YPL154C	YPL154C	YPL154C	YLR116W	YLR116W	YLR116W	YLR116W
	YER056C-A	YER056C-A	YER056C-A	YML117W	YML117W			YOR008C	YOR008C	YOR008C	YOR008C	YMR140W	YMR140W	YMR140W	YMR140W
	YLL023C	YLL023C	YLL023C	YHL019C	YHL019C			YDL181W	YDL181W	YDL181W	YDL181W	YDR326C	YDR326C	YDR326C	YDR326C
	YER131W	YER131W	YER131W	YKL201C	YKL201C			YLR295C	YLR295C	YLR295C	YLR295C	YNL172W	YNL172W	YNL172W	YNL172W
	YFR041C	YFR041C	YFR041C	YCL019W	YCL019W			YNL096C	YNL096C	YNL096C	YNL096C	YJL194W	YJL194W	YJL194W	YJL194W
	YBL026W	YBL026W	YBL026W	YJL112W	YJL112W			YGL058W	YGL058W	YGL058W	YGL058W	YPL075W	YPL075W	YPL075W	YPL075W
	YJL136C	YJL136C	YJL136C	YHR204W	YHR204W			YDR510W	YDR510W	YDR510W	YDR510W	YHR046C	YHR046C	YHR046C	YHR046C
	YLR110C	YLR110C	YLR110C	YMR078C	YMR078C			YDL244W	YDL244W	YDL244W	YDL244W	YOR381W	YOR381W	YOR381W	YOR381W
	YLR109W	YLR109W	YLR109W	YHR056C	YHR056C			YPL081W	YPL081W	YPL081W	YPL081W	YJL051W	YJL051W	YJL051W	YJL051W
	YNL069C	YNL069C	YNL069C	YBL081W	YBL081W			YGR282C	YGR282C	YGR282C	YGR282C	YOR035C	YOR035C	YOR035C	YOR035C
	YLR161W	YLR161W	YLR161W	YJR103W	YJR103W			YJL138C	YJL138C	YJL138C	YJL138C	YGR068C	YGR068C	YGR068C	YGR068C
	YLR200W	YLR200W	YLR200W	YOR178C	YOR178C			YDR398W	YDR398W	YDR398W	YDR398W	YDR299W	YDR299W	YDR299W	YDR299W
	YPL187W	YPL187W	YPL187W	YJL225C	YJL225C			YER177W	YER177W	YER177W	YER177W	YOR054C	YOR054C	YOR054C	YOR054C
	YLL014W	YLL014W	YLL014W	YDR137W	YDR137W			YIL051C	YIL051C	YIL051C	YIL051C	YBR163W	YBR163W	YBR163W	YBR163W
	YDR510W	YDR510W	YDR510W	YCL025C	YCL025C			YOL058W	YOL058W	YOL058W	YOL058W	YHL050C	YHL050C	YHL050C	YHL050C
	YML052W	YML052W	YML052W	YGR238C	YGR238C			YJR047C	YJR047C	YJR047C	YJR047C	YOR014W	YOR014W	YOR014W	YOR014W
	YOL014W	YOL014W	YOL014W	YJL061W	YJL061W			YDL014W	YDL014W	YDL014W	YDL014W	YPR141C	YPR141C	YPR141C	YPR141C
	YIL030C	YIL030C	YIL030C	YMR068W	YMR068W			YPL218W	YPL218W	YPL218W	YPL218W	YGL192W	YGL192W	YGL192W	YGL192W
	YMR241W	YMR241W	YMR241W	YMR137C	YMR137C			YKL164C	YKL164C	YKL164C	YKL164C	YLR095C	YLR095C	YLR095C	YLR095C
	YCR097W	YCR097W	YCR097W	YLR318W	YLR318W			YHR039C-A	YHR039C-A	YHR039C-A	YHR039C-A	YER172C	YER172C	YER172C	YER172C
	YHR191C	YHR191C	YHR191C	YLR086W	YLR086W			YDR276C	YDR276C	YDR276C	YDR276C	YLR210W	YLR210W	YLR210W	YLR210W
	YPL021W	YPL021W	YPL021W	YDR239C	YDR239C			YBR082C	YBR082C	YBR082C	YBR082C	YNL321W	YNL321W	YNL321W	YNL321W
	YJL190C	YJL190C	YJL190C	YBL067C	YBL067C			YGR175C	YGR175C	YGR175C	YGR175C	YLR247C	YLR247C	YLR247C	YLR247C
	YPL163C	YPL163C	YPL163C	YLL011W	YLL011W			YOL120C	YOL120C	YOL120C	YOL120C	YAL010C	YAL010C	YAL010C	YAL010C
	YHL018W	YHL018W	YHL018W	YHR006W	YHR006W			YFL067W	YFL067W	YFL067W	YFL067W	YOR363C	YOR363C	YOR363C	YOR363C
	YJL158C	YJL158C	YJL158C	YCR091W	YCR091W			YDR025W	YDR025W	YDR025W	YDR025W	YBR068C	YBR068C	YBR068C	YBR068C
	YBR282W	YBR282W	YBR282W	YDL141W	YDL141W			YMR175W	YMR175W	YMR175W	YMR175W	YBR020W	YBR020W	YBR020W	YBR020W
	YER146W	YER146W	YER146W	YKR079C	YKR079C			YLR286C	YLR286C	YLR286C	YLR286C	YNL204C	YNL204C	YNL204C	YNL204C
	YKR052C	YKR052C	YKR052C	YMR050C	YMR050C			YLL039C	YLL039C	YLL039C	YLL039C	YGL013C	YGL013C	YGL013C	YGL013C
	YOR103C	YOR103C	YOR103C	YGL184C	YGL184C			YPL079W	YPL079W	YPL079W	YPL079W	YPL180W	YPL180W	YPL180W	YPL180W
	YOL012C	YOL012C	YOL012C	YER093C	YER093C			YOR260W	YOR260W	YOR260W	YOR260W	YHL028W	YHL028W	YHL028W	YHL028W
	YKR042W	YKR042W	YKR042W	YML045W	YML045W			YJR139C	YJR139C	YJR139C	YJR139C	YPR079W	YPR079W	YPR079W	YPR079W
	YJL177W	YJL177W	YJL177W	YLR155C	YLR155C			YJL166W	YJL166W	YJL166W	YJL166W	YMR076C	YMR076C	YMR076C	YMR076C
	YEL027W	YEL027W	YEL027W	YDR495C	YDR495C			YLR180W	YLR180W	YLR180W	YLR180W	YLR436C	YLR436C	YLR436C	YLR436C
	YBL092W	YBL092W	YBL092W	YMR098C	YMR098C			YMR043W	YMR043W	YMR043W	YMR043W	YLR228C	YLR228C	YLR228C	YLR228C
	YBR031W	YBR031W	YBR031W	YIL056W	YIL056W			YHR064C	YHR064C	YHR064C	YHR064C	YLR446W	YLR446W	YLR446W	YLR446W
	YDR115W	YDR115W	YDR115W	YCR042C	YCR042C			YOR122C	YOR122C	YOR122C	YOR122C	YIL071C	YIL071C	YIL071C	YIL071C
	YLR185W	YLR185W	YLR185W	YIL072W	YIL072W			YDL160C	YDL160C	YDL160C	YDL160C	YDL215C	YDL215C	YDL215C	YDL215C
	YDR155C	YDR155C	YDR155C	YPL191C	YPL191C			YNL208W	YNL208W	YNL208W	YNL208W	YGR092W	YGR092W	YGR092W	YGR092W
	YBR189W	YBR189W	YBR189W	YJL181W	YJL181W			YKR059W	YKR059W	YKR059W	YKR059W	YLR419W	YLR419W	YLR419W	YLR419W
	YJL166W	YJL166W	YJL166W	YOL078W	YOL078W			YLR058C	YLR058C	YLR058C	YLR058C	YML043C	YML043C	YML043C	YML043C
	YDL192W	YDL192W	YDL192W	YPR138C	YPR138C			YKL117W	YKL117W	YKL117W	YKL117W	YDR257C	YDR257C	YDR257C	YDR257C
	YBR089C-A	YBR089C-A	YBR089C-A	YDR223W	YDR223W			YLL050C	YLL050C	YLL050C	YLL050C	YMR097C	YMR097C	YMR097C	YMR097C
	YMR252C	YMR252C	YMR252C	YDR194C	YDR194C			YDR139C	YDR139C	YDR139C	YDR139C	YGR168C	YGR168C	YGR168C	YGR168C
	YBL087C	YBL087C	YBL087C	YDL031W	YDL031W			YPL198W	YPL198W	YPL198W	YPL198W	YOR178C	YOR178C	YOR178C	YOR178C
	YOR252W	YOR252W	YOR252W	YIL071C	YIL071C			YGL181W	YGL181W	YGL181W	YGL181W	YOR093C	YOR093C	YOR093C	YOR093C
	YHR143W	YHR143W	YHR143W	YMR031C	YMR031C			YMR269W	YMR269W	YMR269W	YMR269W	YPL242C	YPL242C	YPL242C	YPL242C
	YPL225W	YPL225W	YPL225W	YKL215C	YKL215C			YHR001W-A	YHR001W-A	YHR001W-A	YHR001W-A	YHR131C	YHR131C	YHR131C	YHR131C
	YER150W	YER150W	YER150W	YGR271W	YGR271W			YDR504C	YDR504C	YDR504C	YDR504C	YPR007C	YPR007C	YPR007C	YPR007C
	YKL150W	YKL150W	YKL150W	YFL054C	YFL054C			YMR260C	YMR260C	YMR260C	YMR260C	YJR008W	YJR008W	YJR008W	YJR008W
	YML061C	YML061C	YML061C	YNL161W	YNL161W			YDL185W	YDL185W	YDL185W	YDL185W	YGR296W	YGR296W	YGR296W	YGR296W
	YCR069W	YCR069W	YCR069W	YOR244W	YOR244W			YGL008C	YGL008C	YGL008C	YGL008C	YPR194C	YPR194C	YPR194C	YPR194C
	YLL050C	YLL050C	YLL050C	YKL090W	YKL090W			YLR340W	YLR340W	YLR340W	YLR340W	YDR138W	YDR138W	YDR138W	YDR138W
	YDR225W	YDR225W	YDR225W	YBR033W	YBR033W			YBR048W	YBR048W	YBR048W	YBR048W	YMR287C	YMR287C	YMR287C	YMR287C
	YMR116C	YMR116C	YMR116C	YOR003W	YOR003W			YOR375C	YOR375C	YOR375C	YOR375C	YIL084C	YIL084C	YIL084C	YIL084C
	YDL244W	YDL244W	YDL244W	YMR316W	YMR316W			YDR115W	YDR115W	YDR115W	YDR115W	YOL155C	YOL155C	YOL155C	YOL155C
	YJR034W	YJR034W	YJR034W	YNL325C	YNL325C			YDL232W	YDL232W	YDL232W	YDL232W	YDL247W	YDL247W	YDL247W	YDL247W
	YDL110C	YDL110C	YDL110C	YDL107W	YDL107W			YBR089C-A	YBR089C-A	YBR089C-A	YBR089C-A	YDR270W	YDR270W	YDR270W	YDR270W
	YPR135W	YPR135W	YPR135W	YHR205W	YHR205W			YBR162W-A	YBR162W-A	YBR162W-A	YBR162W-A	YCR089W	YCR089W	YCR089W	YCR089W
	YML078W	YML078W	YML078W	YPL012W	YPL012W			YER150W	YER150W	YER150W	YER150W	YDL149W	YDL149W	YDL149W	YDL149W
	YBR284W	YBR284W	YBR284W	YLR251W	YLR251W			YMR256C	YMR256C	YMR256C	YMR256C	YCR065W	YCR065W	YCR065W	YCR065W
	YNL031C	YNL031C	YNL031C	YJL039C	YJL039C			YCL043C	YCL043C	YCL043C	YCL043C	YPR144C	YPR144C	YPR144C	YPR144C
	YGR203W	YGR203W	YGR203W	YBL017C	YBL017C			YDR002W	YDR002W	YDR002W	YDR002W	YCR032W	YCR032W	YCR032W	YCR032W
	YBR191W	YBR191W	YBR191W	YPR003C	YPR003C			YOL139C	YOL139C	YOL139C	YOL139C	YDR449C	YDR449C	YDR449C	YDR449C
	YOR096W	YOR096W	YOR096W	YDR208W	YDR208W			YIL066C	YIL066C	YIL066C	YIL066C	YNL068C	YNL068C	YNL068C	YNL068C
	YJL173C	YJL173C	YJL173C	YOR190W	YOR190W			YDL225W	YDL225W	YDL225W	YDL225W	YBL034C	YBL034C	YBL034C	YBL034C
	YJL174W	YJL174W	YJL174W	YPL083C	YPL083C			YML074C	YML074C	YML074C	YML074C	YIL159W	YIL159W	YIL159W	YIL159W
		YHL042W	YHL042W	YPR055W	YPR055W				YCL028W	YCL028W	YCL028W	YPL175W	YPL175W	YPL175W
		YDL045W-A	YDL045W-A	YNL172W	YNL172W				YOL030W	YOL030W	YOL030W	YGR079W	YGR079W	YGR079W
		YPL079W	YPL079W	YPL001W	YPL001W				YLL018C	YLL018C	YLL018C	YBR115C	YBR115C	YBR115C
		YDR233C	YDR233C	YNL094W	YNL094W				YLR109W	YLR109W	YLR109W	YFR048W	YFR048W	YFR048W
		YGL087C	YGL087C	YMR313C	YMR313C				YMR263W	YMR263W	YMR263W	YOR147W	YOR147W	YOR147W
		YOR085W	YOR085W	YHR120W	YHR120W				YPL187W	YPL187W	YPL187W	YDR014W	YDR014W	YDR014W
		YDR033W	YDR033W	YHR149C	YHR149C				YDR171W	YDR171W	YDR171W	YML081W	YML081W	YML081W
		YJL143W	YJL143W	YPL008W	YPL008W				YEL040W	YEL040W	YEL040W	YML103C	YML103C	YML103C
		YDR397C	YDR397C	YNR072W	YNR072W				YNL131W	YNL131W	YNL131W	YLL013C	YLL013C	YLL013C
		YGL226W	YGL226W	YBL076C	YBL076C				YDL192W	YDL192W	YDL192W	YLR318W	YLR318W	YLR318W
		YDL064W	YDL064W	YDR145W	YDR145W				YPL056C	YPL056C	YPL056C	YJR061W	YJR061W	YJR061W
		YBL112C	YBL112C	YPL115C	YPL115C				YDR182W	YDR182W	YDR182W	YNL033W	YNL033W	YNL033W
		YHR193C	YHR193C	YMR020W	YMR020W				YIL171W	YIL171W	YIL171W	YJR091C	YJR091C	YJR091C
		YFR033C	YFR033C	YGL049C	YGL049C				YNR044W	YNR044W	YNR044W	YER093C	YER093C	YER093C
		YPL081W	YPL081W	YPL158C	YPL158C				YMR173W	YMR173W	YMR173W	YNL273W	YNL273W	YNL273W
		YDR139C	YDR139C	YDL176W	YDL176W				YGR019W	YGR019W	YGR019W	YAL026C	YAL026C	YAL026C
		YBR162W-A	YBR162W-A	YLR336C	YLR336C				YDR155C	YDR155C	YDR155C	YJL130C	YJL130C	YJL130C
		YFL020C	YFL020C	YJL093C	YJL093C				YEL065W	YEL065W	YEL065W	YKR086W	YKR086W	YKR086W
		YHR179W	YHR179W	YKL197C	YKL197C				YHR146W	YHR146W	YHR146W	YOR264W	YOR264W	YOR264W
		YEL026W	YEL026W	YNL152W	YNL152W				YOR020C	YOR020C	YOR020C	YDR484W	YDR484W	YDR484W
		YBR236C	YBR236C	YPR107C	YPR107C				YFL017W-A	YFL017W-A	YFL017W-A	YJL193W	YJL193W	YJL193W
		YBR244W	YBR244W	YBL080C	YBL080C				YOR276W	YOR276W	YOR276W	YKL189W	YKL189W	YKL189W
		YDR099W	YDR099W	YPL072W	YPL072W				YLR038C	YLR038C	YLR038C	YNR058W	YNR058W	YNR058W
		YJL026W	YJL026W	YBR012W-B	YBR012W-B				YNL098C	YNL098C	YNL098C	YJR004C	YJR004C	YJR004C
		YML112W	YML112W	YNL139C	YNL139C				YML100W-A	YML100W-A	YML100W-A	YLR278C	YLR278C	YLR278C
		YBR013C	YBR013C	YPL177C	YPL177C				YBL045C	YBL045C	YBL045C	YHL029C	YHL029C	YHL029C
		YLL064C	YLL064C	YLL048C	YLL048C				YER030W	YER030W	YER030W	YPL066W	YPL066W	YPL066W
		YNL302C	YNL302C	YKR075C	YKR075C				YJL191W	YJL191W	YJL191W	YOL156W	YOL156W	YOL156W
		YCR031C	YCR031C	YPR104C	YPR104C				YLR259C	YLR259C	YLR259C	YFL066C	YFL066C	YFL066C
		YJR123W	YJR123W	YOR035C	YOR035C				YCR028C-A	YCR028C-A	YCR028C-A	YGL107C	YGL107C	YGL107C
		YFL038C	YFL038C	YDR350C	YDR350C				YNL023C	YNL023C	YNL023C	YIL077C	YIL077C	YIL077C
		YGL121C	YGL121C	YBL008W	YBL008W				YMR244C-A	YMR244C-A	YMR244C-A	YJL074C	YJL074C	YJL074C
		YLR378C	YLR378C	YDR389W	YDR389W				YFR003C	YFR003C	YFR003C	YGL116W	YGL116W	YGL116W
		YML108W	YML108W	YIL045W	YIL045W				YPL063W	YPL063W	YPL063W	YOL087C	YOL087C	YOL087C
		YLR369W	YLR369W	YDL159W	YDL159W				YDR381W	YDR381W	YDR381W	YIL037C	YIL037C	YIL037C
		YOR008C	YOR008C	YER162C	YER162C				YNL066W	YNL066W	YNL066W	YJL201W	YJL201W	YJL201W
		YMR043W	YMR043W	YNL068C	YNL068C				YNL189W	YNL189W	YNL189W	YLR454W	YLR454W	YLR454W
		YGL225W	YGL225W	YNR059W	YNR059W				YOL019W	YOL019W	YOL019W	YDL240W	YDL240W	YDL240W
		YNL067W	YNL067W	YOR081C	YOR081C				YBR263W	YBR263W	YBR263W	YML133C	YML133C	YML133C
		YER001W	YER001W	YJL073W	YJL073W				YHR143W-A	YHR143W-A	YHR143W-A	YOL023W	YOL023W	YOL023W
		YBR161W	YBR161W	YPL113C	YPL113C				YKL100C	YKL100C	YKL100C	YDR466W	YDR466W	YDR466W
		YBL030C	YBL030C	YNL102W	YNL102W				YKR013W	YKR013W	YKR013W	YPR030W	YPR030W	YPR030W
		YAR007C	YAR007C	YNL225C	YNL225C				YIR044C	YIR044C	YIR044C	YOR330C	YOR330C	YOR330C
		YGL136C	YGL136C	YHL029C	YHL029C				YJR150C	YJR150C	YJR150C	YBL088C	YBL088C	YBL088C
		YDR357C	YDR357C	YDR143C	YDR143C				YMR120C	YMR120C	YMR120C	YMR067C	YMR067C	YMR067C
		YHL001W	YHL001W	YJL016W	YJL016W				YHL021C	YHL021C	YHL021C	YGR003W	YGR003W	YGR003W
		YDL061C	YDL061C	YDR507C	YDR507C				YMR241W	YMR241W	YMR241W	YPR045C	YPR045C	YPR045C
		YDL111C	YDL111C	YKR087C	YKR087C				YOL027C	YOL027C	YOL027C	YDR227W	YDR227W	YDR227W
		YML024W	YML024W	YBR038W	YBR038W				YHR183W	YHR183W	YHR183W	YHR211W	YHR211W	YHR211W
		YJL196C	YJL196C	YKR021W	YKR021W				YLR324W	YLR324W	YLR324W	YGR154C	YGR154C	YGR154C
		YAL036C	YAL036C	YPL202C	YPL202C				YBR084C-A	YBR084C-A	YBR084C-A	YIL047C	YIL047C	YIL047C
		YIL148W	YIL148W	YDR106W	YDR106W				YJR121W	YJR121W	YJR121W	YKL010C	YKL010C	YKL010C
		YBR035C	YBR035C	YMR271C	YMR271C				YNR030W	YNR030W	YNR030W	YKL101W	YKL101W	YKL101W
		YDR377W	YDR377W	YOR381W	YOR381W				YDR377W	YDR377W	YDR377W	YPL268W	YPL268W	YPL268W
		YNR037C	YNR037C	YNL197C	YNL197C				YPR160W	YPR160W	YPR160W	YMR211W	YMR211W	YMR211W
		YIL138C	YIL138C	YMR223W	YMR223W				YJL014W	YJL014W	YJL014W	YOL078W	YOL078W	YOL078W
		YGR254W	YGR254W	YPL150W	YPL150W				YHR092C	YHR092C	YHR092C	YNL187W	YNL187W	YNL187W
		YDL219W	YDL219W	YDR229W	YDR229W				YLR438W	YLR438W	YLR438W	YJR090C	YJR090C	YJR090C
		YKL071W	YKL071W	YGR168C	YGR168C				YKR045C	YKR045C	YKR045C	YML051W	YML051W	YML051W
		YMR251W-A	YMR251W-A	YJL209W	YJL209W				YBR015C	YBR015C	YBR015C	YPR120C	YPR120C	YPR120C
		YNL245C	YNL245C	YGR288W	YGR288W				YMR123W	YMR123W	YMR123W	YJL091C	YJL091C	YJL091C
		YER042W	YER042W	YDL117W	YDL117W				YPR052C	YPR052C	YPR052C	YJL147C	YJL147C	YJL147C
		YDR268W	YDR268W	YOR191W	YOR191W				YAR068W	YAR068W	YAR068W	YLR342W	YLR342W	YLR342W
		YNL322C	YNL322C	YJR140C	YJR140C				YHL011C	YHL011C	YHL011C	YNR067C	YNR067C	YNR067C
		YOL129W	YOL129W	YNL294C	YNL294C				YBR093C	YBR093C	YBR093C	YLR226W	YLR226W	YLR226W
		YGR282C	YGR282C	YOR330C	YOR330C				YLR380W	YLR380W	YLR380W	YJR054W	YJR054W	YJR054W
		YBR082C	YBR082C	YLL051C	YLL051C				YNL075W	YNL075W	YNL075W	YDR249C	YDR249C	YDR249C
		YKL180W	YKL180W	YPR057W	YPR057W				YPR182W	YPR182W	YPR182W	YGR099W	YGR099W	YGR099W
		YBL035C	YBL035C	YMR053C	YMR053C				YBR127C	YBR127C	YBR127C	YLR024C	YLR024C	YLR024C
		YDR055W	YDR055W	YNL167C	YNL167C				YBR139W	YBR139W	YBR139W	YNR048W	YNR048W	YNR048W
		YGR230W	YGR230W	YFL033C	YFL033C				YKL150W	YKL150W	YKL150W	YOR003W	YOR003W	YOR003W
		YIL171W	YIL171W	YAL032C	YAL032C				YLR044C	YLR044C	YLR044C	YOR390W	YOR390W	YOR390W
		YNL138W	YNL138W	YHR150W	YHR150W				YIL128W	YIL128W	YIL128W	YJR066W	YJR066W	YJR066W
		YGR206W	YGR206W	YJR136C	YJR136C				YOR159C	YOR159C	YOR159C	YMR213W	YMR213W	YMR213W
		YOL121C	YOL121C	YPL208W	YPL208W				YDR174W	YDR174W	YDR174W	YNR023W	YNR023W	YNR023W
		YNL292W	YNL292W	YJR122W	YJR122W				YJR079W	YJR079W	YJR079W	YMR162C	YMR162C	YMR162C
		YPL047W	YPL047W	YOR206W	YOR206W				YDL055C	YDL055C	YDL055C	YDR448W	YDR448W	YDR448W
		YLR156W	YLR156W	YOR071C	YOR071C				YDR281C	YDR281C	YDR281C	YAR050W	YAR050W	YAR050W
		YLR344W	YLR344W	YOL141W	YOL141W				YPR165W	YPR165W	YPR165W	YGR217W	YGR217W	YGR217W
		YOL092W	YOL092W	YLR020C	YLR020C				YBR078W	YBR078W	YBR078W	YGL056C	YGL056C	YGL056C
		YGR034W	YGR034W	YGL063W	YGL063W				YJR010W	YJR010W	YJR010W	YMR165C	YMR165C	YMR165C
		YDL149W	YDL149W	YER124C	YER124C				YER165W	YER165W	YER165W	YPL138C	YPL138C	YPL138C
		YNL055C	YNL055C	YER060W	YER060W				YMR315W	YMR315W	YMR315W	YKR058W	YKR058W	YKR058W
		YGR076C	YGR076C	YDL180W	YDL180W				YBR207W	YBR207W	YBR207W	YNL191W	YNL191W	YNL191W
		YPL224C	YPL224C	YIL130W	YIL130W				YDL007W	YDL007W	YDL007W	YML046W	YML046W	YML046W
		YER112W	YER112W	YJL108C	YJL108C				YCR088W	YCR088W	YCR088W	YHR196W	YHR196W	YHR196W
		YBL001C	YBL001C	YJR092W	YJR092W				YER063W	YER063W	YER063W	YFR022W	YFR022W	YFR022W
		YPL098C	YPL098C	YDR430C	YDR430C				YBL026W	YBL026W	YBL026W	YHR149C	YHR149C	YHR149C
		YHR092C	YHR092C	YBL052C	YBL052C				YHR050W	YHR050W	YHR050W	YDL056W	YDL056W	YDL056W
		YNL259C	YNL259C	YDL040C	YDL040C				YKL034W	YKL034W	YKL034W	YDL155W	YDL155W	YDL155W
		YKL006W	YKL006W	YER175C	YER175C				YOR389W	YOR389W	YOR389W	YOR329C	YOR329C	YOR329C
		YDR100W	YDR100W	YKR102W	YKR102W				YGR034W	YGR034W	YGR034W	YPL283C	YPL283C	YPL283C
		YER143W	YER143W	YCR033W	YCR033W				YOL119C	YOL119C	YOL119C	YMR104C	YMR104C	YMR104C
		YGR173W	YGR173W	YKL072W	YKL072W				YEL051W	YEL051W	YEL051W	YDR038C	YDR038C	YDR038C
		YPR149W	YPR149W	YHL017W	YHL017W				YML108W	YML108W	YML108W	YIL169C	YIL169C	YIL169C
		YOR086C	YOR086C	YML087C	YML087C				YKL216W	YKL216W	YKL216W	YDR191W	YDR191W	YDR191W
		YOL002C	YOL002C	YIL173W	YIL173W				YKR083C	YKR083C	YKR083C	YMR078C	YMR078C	YMR078C
		YOR258W	YOR258W	YKL218C	YKL218C				YIL033C	YIL033C	YIL033C	YDR436W	YDR436W	YDR436W
		YPR105C	YPR105C	YMR128W	YMR128W				YGR285C	YGR285C	YGR285C	YGR088W	YGR088W	YGR088W
		YER074W	YER074W	YBR165W	YBR165W				YDR044W	YDR044W	YDR044W	YDR336W	YDR336W	YDR336W
		YBL018C	YBL018C	YKR010C	YKR010C				YGL186C	YGL186C	YGL186C	YJL039C	YJL039C	YJL039C
		YLR180W	YLR180W	YKL203C	YKL203C				YHR128W	YHR128W	YHR128W	YDL088C	YDL088C	YDL088C
		YCR047C	YCR047C	YJR004C	YJR004C				YNL322C	YNL322C	YNL322C	YHR150W	YHR150W	YHR150W
		YHR101C	YHR101C	YLR114C	YLR114C				YOR316C	YOR316C	YOR316C	YER068W	YER068W	YER068W
		YDR224C	YDR224C	YJL107C	YJL107C				YNL010W	YNL010W	YNL010W	YLL040C	YLL040C	YLL040C
		YBR252W	YBR252W	YMR026C	YMR026C				YGR159C	YGR159C	YGR159C	YOR066W	YOR066W	YOR066W
		YBL095W	YBL095W	YGL223C	YGL223C				YCR061W	YCR061W	YCR061W	YDL074C	YDL074C	YDL074C
		YLL045C	YLL045C	YNL101W	YNL101W				YMR107W	YMR107W	YMR107W	YOL010W	YOL010W	YOL010W
		YPL108W	YPL108W	YDR111C	YDR111C				YER143W	YER143W	YER143W	YLR057W	YLR057W	YLR057W
		YML067C	YML067C	YPL011C	YPL011C				YLR432W	YLR432W	YLR432W	YMR065W	YMR065W	YMR065W
		YDR478W	YDR478W	YDL183C	YDL183C				YMR186W	YMR186W	YMR186W	YJR021C	YJR021C	YJR021C
		YMR183C	YMR183C	YJL200C	YJL200C				YPL223C	YPL223C	YPL223C	YER111C	YER111C	YER111C
		YOR288C	YOR288C	YJR054W	YJR054W				YDR518W	YDR518W	YDR518W	YJL197W	YJL197W	YJL197W
		YDR329C	YDR329C	YKL149C	YKL149C				YDR070C	YDR070C	YDR070C	YPL177C	YPL177C	YPL177C
		YOR327C	YOR327C	YGL216W	YGL216W				YOL012C	YOL012C	YOL012C	YNL125C	YNL125C	YNL125C
		YNL122C	YNL122C	YPL219W	YPL219W				YAL036C	YAL036C	YAL036C	YDR222W	YDR222W	YDR222W
		YPL154C	YPL154C	YGL176C	YGL176C				YBR135W	YBR135W	YBR135W	YOR129C	YOR129C	YOR129C
		YNL244C	YNL244C	YIL023C	YIL023C				YPL163C	YPL163C	YPL163C	YIR019C	YIR019C	YIR019C
		YCR012W	YCR012W	YMR198W	YMR198W				YLL052C	YLL052C	YLL052C	YPL219W	YPL219W	YPL219W
		YCR084C	YCR084C	YAL009W	YAL009W				YKL077W	YKL077W	YKL077W	YMR185W	YMR185W	YMR185W
		YLR287C-A	YLR287C-A	YHR061C	YHR061C				YGR060W	YGR060W	YGR060W	YLR343W	YLR343W	YLR343W
		YDL208W	YDL208W	YOR280C	YOR280C				YDR453C	YDR453C	YDR453C	YLR227C	YLR227C	YLR227C
		YJL052W	YJL052W	YNL233W	YNL233W				YPR065W	YPR065W	YPR065W	YNR070W	YNR070W	YNR070W
		YLR300W	YLR300W	YKL004W	YKL004W				YML113W	YML113W	YML113W	YDR416W	YDR416W	YDR416W
		YMR238W	YMR238W	YCR018C	YCR018C				YER103W	YER103W	YER103W	YBR008C	YBR008C	YBR008C
		YLR454W	YLR454W	YMR169C	YMR169C				YDR380W	YDR380W	YDR380W	YNL267W	YNL267W	YNL267W
		YNR046W	YNR046W	YBR237W	YBR237W				YJR104C	YJR104C	YJR104C	YHR056C	YHR056C	YHR056C
		YDL116W	YDL116W	YPR011C	YPR011C				YML058W	YML058W	YML058W	YNL254C	YNL254C	YNL254C
		YBL019W	YBL019W	YHR118C	YHR118C				YAL058W	YAL058W	YAL058W	YHR061C	YHR061C	YHR061C
		YEL032W	YEL032W	YOL043C	YOL043C				YLR192C	YLR192C	YLR192C	YNL021W	YNL021W	YNL021W
		YJL167W	YJL167W	YOR204W	YOR204W				YDR156W	YDR156W	YDR156W	YHR006W	YHR006W	YHR006W
		YJR104C	YJR104C	YPL026C	YPL026C				YPR094W	YPR094W	YPR094W	YHR166C	YHR166C	YHR166C
		YCR071C	YCR071C	YOL076W	YOL076W				YDR023W	YDR023W	YDR023W	YIL013C	YIL013C	YIL013C
		YGL054C	YGL054C	YMR299C	YMR299C				YIL039W	YIL039W	YIL039W	YMR218C	YMR218C	YMR218C
		YNR013C	YNR013C	YKR100C	YKR100C				YGL029W	YGL029W	YGL029W	YNR056C	YNR056C	YNR056C
		YLR134W	YLR134W	YBR213W	YBR213W				YNL146W	YNL146W	YNL146W	YOR005C	YOR005C	YOR005C
		YLR414C	YLR414C	YNL065W	YNL065W				YFL010C	YFL010C	YFL010C	YOR349W	YOR349W	YOR349W
		YDR505C	YDR505C	YGR088W	YGR088W				YML112W	YML112W	YML112W	YPL011C	YPL011C	YPL011C
		YLR371W	YLR371W	YOR147W	YOR147W				YFR033C	YFR033C	YFR033C	YMR251W	YMR251W	YMR251W
		YLR021W	YLR021W	YDR253C	YDR253C				YDL039C	YDL039C	YDL039C	YPR089W	YPR089W	YPR089W
		YDL083C	YDL083C	YGL233W	YGL233W				YBR106W	YBR106W	YBR106W	YLR427W	YLR427W	YLR427W
		YMR121C	YMR121C	YLR288C	YLR288C				YMR014W	YMR014W	YMR014W	YDR499W	YDR499W	YDR499W
		YMR054W	YMR054W	YBR211C	YBR211C				YMR303C	YMR303C	YMR303C	YLR430W	YLR430W	YLR430W
		YGR070W	YGR070W	YOR162C	YOR162C				YLR208W	YLR208W	YLR208W	YPL026C	YPL026C	YPL026C
		YDL059C	YDL059C	YLL031C	YLL031C				YNL259C	YNL259C	YNL259C	YML065W	YML065W	YML065W
		YHR200W	YHR200W	YDR088C	YDR088C				YOR099W	YOR099W	YOR099W	YMR282C	YMR282C	YMR282C
		YIL060W	YIL060W	YMR209C	YMR209C				YHR117W	YHR117W	YHR117W	YPL001W	YPL001W	YPL001W
		YDR243C	YDR243C	YNR009W	YNR009W				YNL014W	YNL014W	YNL014W	YJR019C	YJR019C	YJR019C
		YGR279C	YGR279C	YER113C	YER113C				YDL100C	YDL100C	YDL100C	YHR004C	YHR004C	YHR004C
		YML073C	YML073C	YMR323W	YMR323W				YKL063C	YKL063C	YKL063C	YGR138C	YGR138C	YGR138C
		YBR067C	YBR067C	YKR082W	YKR082W				YGL044C	YGL044C	YGL044C	YNR047W	YNR047W	YNR047W
		YLL017W	YLL017W	YMR210W	YMR210W				YDR233C	YDR233C	YDR233C	YEL006W	YEL006W	YEL006W
		YMR303C	YMR303C	YOR238W	YOR238W				YOR380W	YOR380W	YOR380W	YML116W	YML116W	YML116W
		YOR216C	YOR216C	YLR091W	YLR091W				YKL008C	YKL008C	YKL008C	YBR158W	YBR158W	YBR158W
		YIL062C	YIL062C	YNR007C	YNR007C				YPL145C	YPL145C	YPL145C	YBL105C	YBL105C	YBL105C
		YCR028C-A	YCR028C-A	YOL132W	YOL132W				YJR040W	YJR040W	YJR040W	YMR086W	YMR086W	YMR086W
		YER030W	YER030W	YGR012W	YGR012W				YJR007W	YJR007W	YJR007W	YOR365C	YOR365C	YOR365C
		YGR017W	YGR017W	YAL029C	YAL029C				YOL108C	YOL108C	YOL108C	YPR040W	YPR040W	YPR040W
		YJL151C	YJL151C	YHR210C	YHR210C				YGL191W	YGL191W	YGL191W	YDR420W	YDR420W	YDR420W
		YOR215C	YOR215C	YLR253W	YLR253W				YGR030C	YGR030C	YGR030C	YDR459C	YDR459C	YDR459C
		YGR235C	YGR235C	YJR026W	YJR026W				YMR300C	YMR300C	YMR300C	YDL030W	YDL030W	YDL030W
		YFL051C	YFL051C	YHR186C	YHR186C				YOR285W	YOR285W	YOR285W	YMR068W	YMR068W	YMR068W
		YNL146W	YNL146W	YGL229C	YGL229C				YFL038C	YFL038C	YFL038C	YKL215C	YKL215C	YKL215C
		YOL108C	YOL108C	YOR352W	YOR352W				YLR429W	YLR429W	YLR429W	YKR029C	YKR029C	YKR029C
		YFR017C	YFR017C	YGL151W	YGL151W				YGR284C	YGR284C	YGR284C	YPL020C	YPL020C	YPL020C
		YKR003W	YKR003W	YMR070W	YMR070W				YER019C-A	YER019C-A	YER019C-A	YML040W	YML040W	YML040W
		YKL034W	YKL034W	YOR168W	YOR168W				YIL175W	YIL175W	YIL175W	YGR097W	YGR097W	YGR097W
		YDL143W	YDL143W	YLR073C	YLR073C				YKL037W	YKL037W	YKL037W	YNL279W	YNL279W	YNL279W
		YOR245C	YOR245C	YEL030W	YEL030W				YNL112W	YNL112W	YNL112W	YDR186C	YDR186C	YDR186C
		YBL003C	YBL003C	YGR015C	YGR015C				YFL048C	YFL048C	YFL048C	YOR047C	YOR047C	YOR047C
		YLL052C	YLL052C	YDL155W	YDL155W				YDR342C	YDR342C	YDR342C	YJL095W	YJL095W	YJL095W
		YER009W	YER009W	YBR276C	YBR276C				YDL064W	YDL064W	YDL064W	YMR114C	YMR114C	YMR114C
		YGR181W	YGR181W	YOR124C	YOR124C				YPR154W	YPR154W	YPR154W	YIL091C	YIL091C	YIL091C
		YPR020W	YPR020W	YML059C	YML059C				YDL012C	YDL012C	YDL012C	YMR299C	YMR299C	YMR299C
		YKR059W	YKR059W	YJL081C	YJL081C				YOL158C	YOL158C	YOL158C	YPL137C	YPL137C	YPL137C
		YCR060W	YCR060W	YMR049C	YMR049C				YBR258C	YBR258C	YBR258C	YNR057C	YNR057C	YNR057C
		YOL111C	YOL111C	YPL023C	YPL023C				YJL115W	YJL115W	YJL115W	YPR157W	YPR157W	YPR157W
		YFL062W	YFL062W	YDR359C	YDR359C				YGL089C	YGL089C	YGL089C	YGR113W	YGR113W	YGR113W
		YOL088C	YOL088C	YER005W	YER005W				YDR289C	YDR289C	YDR289C	YOR307C	YOR307C	YOR307C
		YDR045C	YDR045C	YLR352W	YLR352W				YGR008C	YGR008C	YGR008C	YLL019C	YLL019C	YLL019C
		YGL012W	YGL012W	YNR073C	YNR073C				YNR049C	YNR049C	YNR049C	YLL003W	YLL003W	YLL003W
		YIR009W	YIR009W	YLR310C	YLR310C				YIL074C	YIL074C	YIL074C	YDR320C	YDR320C	YDR320C
		YDR059C	YDR059C	YPL147W	YPL147W				YKR046C	YKR046C	YKR046C	YJR035W	YJR035W	YJR035W
		YNL263C	YNL263C	YPL066W	YPL066W				YKR003W	YKR003W	YKR003W	YBR208C	YBR208C	YBR208C
		YKL170W	YKL170W	YHR034C	YHR034C				YDR463W	YDR463W	YDR463W	YGR112W	YGR112W	YGR112W
		YKL063C	YKL063C	YHL026C	YHL026C				YDR268W	YDR268W	YDR268W	YPR124W	YPR124W	YPR124W
		YDR418W	YDR418W	YLR206W	YLR206W				YLR009W	YLR009W	YLR009W	YCL027W	YCL027W	YCL027W
		YIL070C	YIL070C	YKL018W	YKL018W				YPR183W	YPR183W	YPR183W	YGR015C	YGR015C	YGR015C
		YHR039C-A	YHR039C-A	YCL073C	YCL073C				YEL046C	YEL046C	YEL046C	YCR102C	YCR102C	YCR102C
		YER182W	YER182W	YLR368W	YLR368W				YPL092W	YPL092W	YPL092W	YJR030C	YJR030C	YJR030C
		YPL110C	YPL110C	YGL124C	YGL124C				YER021W	YER021W	YER021W	YPR085C	YPR085C	YPR085C
		YKL164C	YKL164C	YOL165C	YOL165C				YBR154C	YBR154C	YBR154C	YAL032C	YAL032C	YAL032C
		YDR040C	YDR040C	YGR255C	YGR255C				YJL174W	YJL174W	YJL174W	YDR081C	YDR081C	YDR081C
		YAL044C	YAL044C	YHR098C	YHR098C				YPR159W	YPR159W	YPR159W	YEL061C	YEL061C	YEL061C
		YPR132W	YPR132W	YOR047C	YOR047C				YKL049C	YKL049C	YKL049C	YML042W	YML042W	YML042W
		YKL122C	YKL122C	YDR207C	YDR207C				YLR372W	YLR372W	YLR372W	YDR017C	YDR017C	YDR017C
		YFR003C	YFR003C	YGL075C	YGL075C				YEL012W	YEL012W	YEL012W	YPR185W	YPR185W	YPR185W
		YBL027W	YBL027W	YLR383W	YLR383W				YDL137W	YDL137W	YDL137W	YHL038C	YHL038C	YHL038C
		YGL244W	YGL244W	YER184C	YER184C				YDR502C	YDR502C	YDR502C	YNL257C	YNL257C	YNL257C
		YPL038W	YPL038W	YMR189W	YMR189W				YOL122C	YOL122C	YOL122C	YOL138C	YOL138C	YOL138C
		YGR284C	YGR284C	YOR208W	YOR208W				YDR454C	YDR454C	YDR454C	YDL239C	YDL239C	YDL239C
		YEL012W	YEL012W	YPL250C	YPL250C				YNR038W	YNR038W	YNR038W	YMR228W	YMR228W	YMR228W
		YBR139W	YBR139W	YJL103C	YJL103C				YLR088W	YLR088W	YLR088W	YHR198C	YHR198C	YHR198C
		YHR132C	YHR132C	YEL069C	YEL069C				YNL160W	YNL160W	YNL160W	YJR003C	YJR003C	YJR003C
		YMR214W	YMR214W	YMR065W	YMR065W				YFL045C	YFL045C	YFL045C	YDL171C	YDL171C	YDL171C
		YHR190W	YHR190W	YER038C	YER038C				YJR013W	YJR013W	YJR013W	YNL295W	YNL295W	YNL295W
		YMR236W	YMR236W	YER129W	YER129W				YNL079C	YNL079C	YNL079C	YBR235W	YBR235W	YBR235W
		YIL069C	YIL069C	YOR009W	YOR009W				YBR164C	YBR164C	YBR164C	YGR110W	YGR110W	YGR110W
		YBL072C	YBL072C	YOR154W	YOR154W				YNL134C	YNL134C	YNL134C	YPR105C	YPR105C	YPR105C
		YKL224C	YKL224C	YNL307C	YNL307C				YHR032W	YHR032W	YHR032W	YPL264C	YPL264C	YPL264C
		YPL218W	YPL218W	YMR216C	YMR216C				YLR257W	YLR257W	YLR257W	YOR344C	YOR344C	YOR344C
		YFL007W	YFL007W	YIR042C	YIR042C				YMR028W	YMR028W	YMR028W	YPL216W	YPL216W	YPL216W
		YOR020C	YOR020C	YDR335W	YDR335W				YMR074C	YMR074C	YMR074C	YLR460C	YLR460C	YLR460C
		YJL066C	YJL066C	YBR058C	YBR058C				YMR217W	YMR217W	YMR217W	YHR178W	YHR178W	YHR178W
		YGL203C	YGL203C	YIL146C	YIL146C				YAL022C	YAL022C	YAL022C	YOR303W	YOR303W	YOR303W
		YBR054W	YBR054W	YKL198C	YKL198C				YNL147W	YNL147W	YNL147W	YPR055W	YPR055W	YPR055W
		YOR007C	YOR007C	YDR532C	YDR532C				YEL013W	YEL013W	YEL013W	YPL181W	YPL181W	YPL181W
		YHL039W	YHL039W	YBL047C	YBL047C				YFR036W	YFR036W	YFR036W	YJL078C	YJL078C	YJL078C
		YNL052W	YNL052W	YKR015C	YKR015C				YGR001C	YGR001C	YGR001C	YLR267W	YLR267W	YLR267W
		YDR530C	YDR530C	YGL065C	YGL065C				YPL146C	YPL146C	YPL146C	YLL011W	YLL011W	YLL011W
		YOL001W	YOL001W	YDR255C	YDR255C				YBR092C	YBR092C	YBR092C	YBL008W	YBL008W	YBL008W
		YKL184W	YKL184W	YOL138C	YOL138C				YNL111C	YNL111C	YNL111C	YJL112W	YJL112W	YJL112W
		YKL003C	YKL003C	YML051W	YML051W				YER146W	YER146W	YER146W	YOR030W	YOR030W	YOR030W
		YNR050C	YNR050C	YNL008C	YNL008C				YNL048W	YNL048W	YNL048W	YOL140W	YOL140W	YOL140W
		YCR090C	YCR090C	YER114C	YER114C				YPL106C	YPL106C	YPL106C	YMR285C	YMR285C	YMR285C
		YDR286C	YDR286C	YMR165C	YMR165C				YKL192C	YKL192C	YKL192C	YCL019W	YCL019W	YCL019W
		YDL125C	YDL125C	YAL056W	YAL056W				YHR190W	YHR190W	YHR190W	YKL187C	YKL187C	YKL187C
		YLR441C	YLR441C	YNL271C	YNL271C				YKR081C	YKR081C	YKR081C	YOL126C	YOL126C	YOL126C
		YML055W	YML055W	YBR085W	YBR085W				YDR483W	YDR483W	YDR483W	YGL223C	YGL223C	YGL223C
		YBR216C	YBR216C	YKL051W	YKL051W				YAL044C	YAL044C	YAL044C	YLR006C	YLR006C	YLR006C
		YOR142W	YOR142W	YDR216W	YDR216W				YNL061W	YNL061W	YNL061W	YNL106C	YNL106C	YNL106C
		YLR191W	YLR191W	YKL105C	YKL105C				YDR226W	YDR226W	YDR226W	YJL207C	YJL207C	YJL207C
		YKL069W	YKL069W	YJL094C	YJL094C				YKL096W	YKL096W	YKL096W	YHR097C	YHR097C	YHR097C
		YBR177C	YBR177C	YDR262W	YDR262W				YLR244C	YLR244C	YLR244C	YDR303C	YDR303C	YDR303C
		YPL106C	YPL106C	YLR023C	YLR023C				YGR272C	YGR272C	YGR272C	YOR137C	YOR137C	YOR137C
		YJR022W	YJR022W	YOR267C	YOR267C				YDR032C	YDR032C	YDR032C	YDR419W	YDR419W	YDR419W
		YCR044C	YCR044C	YGR130C	YGR130C				YHR203C	YHR203C	YHR203C	YKR021W	YKR021W	YKR021W
		YNR001C	YNR001C	YJL092W	YJL092W				YDR298C	YDR298C	YDR298C	YIL101C	YIL101C	YIL101C
		YNL280C	YNL280C	YGL259W	YGL259W				YIL008W	YIL008W	YIL008W	YML111W	YML111W	YML111W
		YEL003W	YEL003W	YPL006W	YPL006W				YDL072C	YDL072C	YDL072C	YGL194C	YGL194C	YGL194C
		YMR107W	YMR107W	YHR009C	YHR009C				YAR075W	YAR075W	YAR075W	YKL051W	YKL051W	YKL051W
		YLL008W	YLL008W	YEL024W	YEL024W				YDR129C	YDR129C	YDR129C	YJL098W	YJL098W	YJL098W
		YJR090C	YJR090C	YJL129C	YJL129C				YGR209C	YGR209C	YGR209C	YPL269W	YPL269W	YPL269W
		YNL111C	YNL111C	YOL098C	YOL098C				YDR343C	YDR343C	YDR343C	YLR256W	YLR256W	YLR256W
		YHR215W	YHR215W	YER105C	YER105C				YDR148C	YDR148C	YDR148C	YNL024C	YNL024C	YNL024C
		YDR116C	YDR116C	YAL001C	YAL001C				YJR022W	YJR022W	YJR022W	YHR214C-B	YHR214C-B	YHR214C-B
		YPR063C	YPR063C	YGR166W	YGR166W				YJL179W	YJL179W	YJL179W	YBL046W	YBL046W	YBL046W
		YNL044W	YNL044W	YKL068W	YKL068W				YLR025W	YLR025W	YLR025W	YGL236C	YGL236C	YGL236C
		YOR122C	YOR122C	YPL161C	YPL161C				YHR005C-A	YHR005C-A	YHR005C-A	YKL020C	YKL020C	YKL020C
		YDR284C	YDR284C	YNL191W	YNL191W				YPR148C	YPR148C	YPR148C	YLR240W	YLR240W	YLR240W
		YDR039C	YDR039C	YGL173C	YGL173C				YBR234C	YBR234C	YBR234C	YLR382C	YLR382C	YLR382C
		YKR013W	YKR013W	YNR047W	YNR047W				YGL225W	YGL225W	YGL225W	YBR259W	YBR259W	YBR259W
		YOR387C	YOR387C	YKR067W	YKR067W				YKR011C	YKR011C	YKR011C	YNL197C	YNL197C	YNL197C
		YER107C	YER107C	YHR196W	YHR196W				YJL104W	YJL104W	YJL104W	YML059C	YML059C	YML059C
		YPL087W	YPL087W	YBL010C	YBL010C				YNL055C	YNL055C	YNL055C	YPL153C	YPL153C	YPL153C
		YOL005C	YOL005C	YNL082W	YNL082W				YLR068W	YLR068W	YLR068W	YDL127W	YDL127W	YDL127W
		YFR049W	YFR049W	YHR182W	YHR182W				YBR241C	YBR241C	YBR241C	YBR291C	YBR291C	YBR291C
		YEL039C	YEL039C	YGL016W	YGL016W				YGR086C	YGR086C	YGR086C	YNL012W	YNL012W	YNL012W
		YBR072W	YBR072W	YDR052C	YDR052C				YGL025C	YGL025C	YGL025C	YMR190C	YMR190C	YMR190C
			YDR328C	YJR011C	YJR011C					YMR243C	YMR243C	YLR054C	YLR054C
			YGL089C	YGR201C	YGR201C					YFL010W-A	YFL010W-A	YMR176W	YMR176W
			YDR117C	YLR188W	YLR188W					YGR181W	YGR181W	YOR306C	YOR306C
			YKL061W	YBR280C	YBR280C					YPL023C	YPL023C	YHR161C	YHR161C
			YLR432W	YLR067C	YLR067C					YPL046C	YPL046C	YLR357W	YLR357W
			YBR040W	YDR438W	YDR438W					YLR321C	YLR321C	YML097C	YML097C
			YPR133C	YDR186C	YDR186C					YGR187C	YGR187C	YLR309C	YLR309C
			YKL096W	YFL034W	YFL034W					YER067W	YER067W	YOR385W	YOR385W
			YBR194W	YOR049C	YOR049C					YBR286W	YBR286W	YAL041W	YAL041W
			YIL066C	YHL016C	YHL016C					YJL171C	YJL171C	YLR274W	YLR274W
			YBR137W	YKR090W	YKR090W					YLR262C	YLR262C	YGL254W	YGL254W
			YJL002C	YMR199W	YMR199W					YJR015W	YJR015W	YPR083W	YPR083W
			YPL204W	YLR241W	YLR241W					YOR340C	YOR340C	YMR171C	YMR171C
			YLR390W	YJL219W	YJL219W					YDR529C	YDR529C	YPL016W	YPL016W
			YBR188C	YIL097W	YIL097W					YLR301W	YLR301W	YLL067C	YLL067C
			YMR300C	YDR291W	YDR291W					YEL042W	YEL042W	YMR019W	YMR019W
			YKL135C	YLR343W	YLR343W					YBR011C	YBR011C	YGL227W	YGL227W
			YDL157C	YDR173C	YDR173C					YLR395C	YLR395C	YNR009W	YNR009W
			YOR285W	YPR194C	YPR194C					YDL053C	YDL053C	YGL255W	YGL255W
			YJR025C	YOL126C	YOL126C					YCR053W	YCR053W	YNR007C	YNR007C
			YGL127C	YBR175W	YBR175W					YGL040C	YGL040C	YBR018C	YBR018C
			YDR343C	YLR425W	YLR425W					YPL004C	YPL004C	YDL035C	YDL035C
			YIL155C	YHR135C	YHR135C					YDL212W	YDL212W	YER175C	YER175C
			YIL133C	YMR285C	YMR285C					YMR295C	YMR295C	YNL329C	YNL329C
			YKR011C	YGL241W	YGL241W					YGL108C	YGL108C	YOL011W	YOL011W
			YGL022W	YOL011W	YOL011W					YCL040W	YCL040W	YHR082C	YHR082C
			YDR031W	YPR192W	YPR192W					YLR449W	YLR449W	YGL071W	YGL071W
			YGR258C	YMR312W	YMR312W					YOR265W	YOR265W	YPL006W	YPL006W
			YMR112C	YOR098C	YOR098C					YIL094C	YIL094C	YHR219W	YHR219W
			YLR178C	YJL095W	YJL095W					YDR245W	YDR245W	YGR084C	YGR084C
			YGR264C	YGR111W	YGR111W					YBR090C	YBR090C	YDR243C	YDR243C
			YPL153C	YIL109C	YIL109C					YJL002C	YJL002C	YPR192W	YPR192W
			YGL220W	YDL122W	YDL122W					YMR215W	YMR215W	YML123C	YML123C
			YBR106W	YPL140C	YPL140C					YJL172W	YJL172W	YDR485C	YDR485C
			YPL090C	YNR002C	YNR002C					YBR025C	YBR025C	YGR170W	YGR170W
			YPR131C	YJR006W	YJR006W					YML131W	YML131W	YMR029C	YMR029C
			YDL030W	YOL055C	YOL055C					YNR021W	YNR021W	YCR091W	YCR091W
			YDR454C	YOR005C	YOR005C					YDR167W	YDR167W	YPR022C	YPR022C
			YNL160W	YHL049C	YHL049C					YOR245C	YOR245C	YMR247C	YMR247C
			YOR133W	YGR150C	YGR150C					YDL248W	YDL248W	YKL075C	YKL075C
			YNL079C	YEL076C-A	YEL076C-A					YKL190W	YKL190W	YBL033C	YBL033C
			YNL336W	YDR034C	YDR034C					YNL237W	YNL237W	YNL298W	YNL298W
			YLR355C	YOL089C	YOL089C					YJR072C	YJR072C	YDR142C	YDR142C
			YKL058W	YKL108W	YKL108W					YNL121C	YNL121C	YIL099W	YIL099W
			YMR286W	YBR217W	YBR217W					YIL070C	YIL070C	YBR081C	YBR081C
			YDR326C	YKL092C	YKL092C					YFL018C	YFL018C	YLR381W	YLR381W
			YER187W	YPL104W	YPL104W					YLR275W	YLR275W	YHR103W	YHR103W
			YMR225C	YGL140C	YGL140C					YDR037W	YDR037W	YKR069W	YKR069W
			YKL027W	YOR025W	YOR025W					YKL056C	YKL056C	YJR033C	YJR033C
			YPR183W	YIL044C	YIL044C					YJR077C	YJR077C	YFR055W	YFR055W
			YBR014C	YNL227C	YNL227C					YAR015W	YAR015W	YPR204W	YPR204W
			YDL099W	YOR151C	YOR151C					YFL005W	YFL005W	YOR192C	YOR192C
			YLR459W	YHR198C	YHR198C					YLR364W	YLR364W	YKL078W	YKL078W
			YCL043C	YMR086W	YMR086W					YLL014W	YLL014W	YJL085W	YJL085W
			YIR022W	YLR102C	YLR102C					YJR145C	YJR145C	YJR036C	YJR036C
			YEL056W	YBR220C	YBR220C					YER133W	YER133W	YOL072W	YOL072W
			YDR352W	YOL047C	YOL047C					YOR181W	YOR181W	YJL187C	YJL187C
			YFR045W	YMR205C	YMR205C					YPL047W	YPL047W	YDR333C	YDR333C
			YGL037C	YLR227C	YLR227C					YGR043C	YGR043C	YPL164C	YPL164C
			YCR034W	YPL020C	YPL020C					YAL008W	YAL008W	YKR027W	YKR027W
			YGL262W	YMR010W	YMR010W					YGL068W	YGL068W	YKL048C	YKL048C
			YBR264C	YGL073W	YGL073W					YNR074C	YNR074C	YER056C	YER056C
			YNR035C	YEL055C	YEL055C					YER102W	YER102W	YGL206C	YGL206C
			YDR063W	YNL022C	YNL022C					YBL028C	YBL028C	YGL246C	YGL246C
			YOR074C	YBR043C	YBR043C					YNL248C	YNL248C	YJL156C	YJL156C
			YML022W	YLR160C	YLR160C					YDR366C	YDR366C	YMR291W	YMR291W
			YJR145C	YPL149W	YPL149W					YNL122C	YNL122C	YDR240C	YDR240C
			YJR115W	YLR430W	YLR430W					YDR090C	YDR090C	YDR301W	YDR301W
			YHR005C	YJR158W	YJR158W					YOL123W	YOL123W	YER115C	YER115C
			YKL056C	YHR158C	YHR158C					YIL174W	YIL174W	YOR156C	YOR156C
			YNL255C	YNR008W	YNR008W					YER006W	YER006W	YDR444W	YDR444W
			YOR254C	YCR053W	YCR053W					YOR189W	YOR189W	YKR009C	YKR009C
			YLR320W	YMR287C	YMR287C					YNL052W	YNL052W	YPL022W	YPL022W
			YNL086W	YNL077W	YNL077W					YAR071W	YAR071W	YOR359W	YOR359W
			YJL183W	YIL091C	YIL091C					YPL053C	YPL053C	YLR052W	YLR052W
			YLR293C	YBR289W	YBR289W					YER136W	YER136W	YIR023W	YIR023W
			YDR172W	YIL092W	YIL092W					YFR001W	YFR001W	YPR021C	YPR021C
			YOR257W	YOR011W	YOR011W					YDL066W	YDL066W	YDL116W	YDL116W
			YLR193C	YML116W	YML116W					YER112W	YER112W	YOR025W	YOR025W
			YPL050C	YPR006C	YPR006C					YNL059C	YNL059C	YGL063W	YGL063W
			YJL065C	YOL155C	YOL155C					YDR353W	YDR353W	YDR206W	YDR206W
			YLR139C	YBL014C	YBL014C					YLR367W	YLR367W	YGL014W	YGL014W
			YHR089C	YOR110W	YOR110W					YDR378C	YDR378C	YLL005C	YLL005C
			YML028W	YJR052W	YJR052W					YPR035W	YPR035W	YPL149W	YPL149W
			YIR030C	YOR076C	YOR076C					YJL167W	YJL167W	YER127W	YER127W
			YGR215W	YCL044C	YCL044C					YMR203W	YMR203W	YDR108W	YDR108W
			YGR106C	YLR381W	YLR381W					YKL212W	YKL212W	YFR002W	YFR002W
			YLL042C	YKR096W	YKR096W					YER043C	YER043C	YKL050C	YKL050C
			YPR156C	YER166W	YER166W					YGL037C	YGL037C	YCR107W	YCR107W
			YJL159W	YOL004W	YOL004W					YPR191W	YPR191W	YPR061C	YPR061C
			YMR311C	YJL123C	YJL123C					YEL056W	YEL056W	YIL072W	YIL072W
			YML130C	YER172C	YER172C					YBL018C	YBL018C	YPR008W	YPR008W
			YDL014W	YEL053C	YEL053C					YMR221C	YMR221C	YLL015W	YLL015W
			YLR146C	YLR141W	YLR141W					YIR022W	YIR022W	YAL043C	YAL043C
			YGL174W	YOR353C	YOR353C					YLR066W	YLR066W	YLR386W	YLR386W
			YOL026C	YIR029W	YIR029W					YMR072W	YMR072W	YHR205W	YHR205W
			YBR048W	YIL014W	YIL014W					YKL163W	YKL163W	YOR098C	YOR098C
			YDR238C	YMR037C	YMR037C					YKL001C	YKL001C	YMR196W	YMR196W
			YCR061W	YCR008W	YCR008W					YDR399W	YDR399W	YIL050W	YIL050W
			YKR081C	YKR097W	YKR097W					YBR040W	YBR040W	YPL133C	YPL133C
			YLR045C	YBR049C	YBR049C					YNL084C	YNL084C	YDR040C	YDR040C
			YDL022W	YNL165W	YNL165W					YBR006W	YBR006W	YHR165C	YHR165C
			YDL235C	YER041W	YER041W					YNL239W	YNL239W	YMR066W	YMR066W
			YDR468C	YLR214W	YLR214W					YDR458C	YDR458C	YBR150C	YBR150C
			YDR183W	YGR091W	YGR091W					YHR185C	YHR185C	YER005W	YER005W
			YDL137W	YGR110W	YGR110W					YDR162C	YDR162C	YOL130W	YOL130W
			YOL159C	YPR070W	YPR070W					YPL129W	YPL129W	YLR233C	YLR233C
			YKL167C	YGL095C	YGL095C					YHR215W	YHR215W	YPL191C	YPL191C
			YJR138W	YMR131C	YMR131C					YEL071W	YEL071W	YDR528W	YDR528W
			YDR012W	YOR116C	YOR116C					YHR001W	YHR001W	YER098W	YER098W
			YOR094W	YBL085W	YBL085W					YAR002C-A	YAR002C-A	YJR103W	YJR103W
			YMR002W	YGL020C	YGL020C					YOL111C	YOL111C	YDR318W	YDR318W
			YOR089C	YNL257C	YNL257C					YJR082C	YJR082C	YJR151C	YJR151C
			YKL084W	YKR061W	YKR061W					YCL001W	YCL001W	YKL068W	YKL068W
			YHL011C	YFR028C	YFR028C					YKL137W	YKL137W	YER162C	YER162C
			YCL034W	YPL179W	YPL179W					YAR061W	YAR061W	YBL066C	YBL066C
			YFL026W	YOL152W	YOL152W					YHR107C	YHR107C	YOR354C	YOR354C
			YCR086W	YPL101W	YPL101W					YEL003W	YEL003W	YPR042C	YPR042C
			YIL021W	YHL012W	YHL012W					YNL244C	YNL244C	YDL107W	YDL107W
			YCR020C-A	YMR232W	YMR232W					YAR073W	YAR073W	YHR134W	YHR134W
			YKL009W	YMR229C	YMR229C					YPL260W	YPL260W	YNL210W	YNL210W
			YMR276W	YBR097W	YBR097W					YFR011C	YFR011C	YMR155W	YMR155W
			YKL192C	YDL044C	YDL044C					YLR229C	YLR229C	YOL089C	YOL089C
			YDR345C	YER033C	YER033C					YPR125W	YPR125W	YHR182W	YHR182W
			YER046W	YLL061W	YLL061W					YBL001C	YBL001C	YDR479C	YDR479C
			YLR221C	YGL006W	YGL006W					YIR037W	YIR037W	YHL014C	YHL014C
			YFL036W	YLR240W	YLR240W					YMR297W	YMR297W	YMR136W	YMR136W
			YKL186C	YKL050C	YKL050C					YDL045W-A	YDL045W-A	YOR372C	YOR372C
			YMR269W	YGL236C	YGL236C					YLR221C	YLR221C	YDR422C	YDR422C
			YHR041C	YNL124W	YNL124W					YHR087W	YHR087W	YCR081W	YCR081W
			YBR022W	YDR402C	YDR402C					YKL196C	YKL196C	YBL097W	YBL097W
			YBR108W	YDR498C	YDR498C					YGR253C	YGR253C	YGR134W	YGR134W
			YER101C	YPL074W	YPL074W					YIL053W	YIL053W	YCR033W	YCR033W
			YOR265W	YOR064C	YOR064C					YGR191W	YGR191W	YLR071C	YLR071C
			YPL111W	YKR063C	YKR063C					YPL228W	YPL228W	YDR242W	YDR242W
			YGR214W	YBL101W-B	YBL101W-B					YGL054C	YGL054C	YIR027C	YIR027C
			YMR042W	YDR282C	YDR282C					YFR053C	YFR053C	YIR042C	YIR042C
			YGL123W	YKL075C	YKL075C					YJL143W	YJL143W	YLR424W	YLR424W
			YIR026C	YHL022C	YHL022C					YOR176W	YOR176W	YBL085W	YBL085W
			YHR049W	YGR057C	YGR057C					YFR041C	YFR041C	YDR350C	YDR350C
			YKL024C	YLR309C	YLR309C					YNL207W	YNL207W	YOR064C	YOR064C
			YOL124C	YDR147W	YDR147W					YIL021W	YIL021W	YHR036W	YHR036W
			YLR204W	YHL038C	YHL038C					YIL124W	YIL124W	YBR012W-A	YBR012W-A
			YHR157W	YPL256C	YPL256C					YOR103C	YOR103C	YBL075C	YBL075C
			YIL018W	YOR264W	YOR264W					YER027C	YER027C	YKL092C	YKL092C
			YDL165W	YDR528W	YDR528W					YMR286W	YMR286W	YCR038C	YCR038C
			YGR280C	YGR126W	YGR126W					YGR215W	YGR215W	YER158C	YER158C
			YIL088C	YOR384W	YOR384W					YOL054W	YOL054W	YIL092W	YIL092W
			YBR219C	YKR004C	YKR004C					YBR141C	YBR141C	YKL203C	YKL203C
			YJR072C	YDL065C	YDL065C					YML022W	YML022W	YDR498C	YDR498C
			YDR097C	YJR066W	YJR066W					YGR087C	YGR087C	YBL101W-A	YBL101W-A
			YHR044C	YML041C	YML041C					YFL028C	YFL028C	YPR031W	YPR031W
			YDL069C	YKL207W	YKL207W					YJR051W	YJR051W	YDR150W	YDR150W
			YHR081W	YIR003W	YIR003W					YBR248C	YBR248C	YOR011W	YOR011W
			YGR087C	YBR225W	YBR225W					YDR352W	YDR352W	YMR129W	YMR129W
			YPR188C	YJR110W	YJR110W					YER025W	YER025W	YLR234W	YLR234W
			YAR071W	YOR298W	YOR298W					YOL147C	YOL147C	YBL060W	YBL060W
			YER011W	YBL091C	YBL091C					YNR034W	YNR034W	YNL291C	YNL291C
			YDR002W	YJR021C	YJR021C					YGL055W	YGL055W	YKR004C	YKR004C
			YDR163W	YLR057W	YLR057W					YLR179C	YLR179C	YDR532C	YDR532C
			YDL217C	YLR152C	YLR152C					YOR061W	YOR061W	YDR011W	YDR011W
			YBR199W	YMR051C	YMR051C					YOR206W	YOR206W	YDR430C	YDR430C
			YJR150C	YLR187W	YLR187W					YCL045C	YCL045C	YJR011C	YJR011C
			YDL053C	YLR313C	YLR313C					YOR185C	YOR185C	YKL038W	YKL038W
			YDR121W	YGR042W	YGR042W					YOR016C	YOR016C	YDR291W	YDR291W
			YHR014W	YER007W	YER007W					YOR327C	YOR327C	YAR019C	YAR019C
			YDL072C	YER110C	YER110C					YOR294W	YOR294W	YDR457W	YDR457W
			YLR239C	YJL162C	YJL162C					YMR041C	YMR041C	YOR336W	YOR336W
			YGL231C	YIL099W	YIL099W					YIR038C	YIR038C	YKL064W	YKL064W
			YGR161C	YMR275C	YMR275C					YNL323W	YNL323W	YML061C	YML061C
			YLR448W	YGR149W	YGR149W					YDR168W	YDR168W	YIL117C	YIL117C
			YPL096W	YJL127C	YJL127C					YGL105W	YGL105W	YMR216C	YMR216C
			YKR095W	YOR313C	YOR313C					YMR002W	YMR002W	YGR213C	YGR213C
			YOR375C	YPL095C	YPL095C					YGL226C-A	YGL226C-A	YKR010C	YKR010C
			YBR286W	YGL167C	YGL167C					YNR061C	YNR061C	YPL253C	YPL253C
			YNR051C	YLR442C	YLR442C					YDR368W	YDR368W	YLR404W	YLR404W
			YDR037W	YDL080C	YDL080C					YOR056C	YOR056C	YFL007W	YFL007W
			YKL091C	YER013W	YER013W					YOR184W	YOR184W	YGR100W	YGR100W
			YGL226C-A	YGR162W	YGR162W					YBR170C	YBR170C	YIL014W	YIL014W
			YMR063W	YDL003W	YDL003W					YCR012W	YCR012W	YKR103W	YKR103W
			YAL042W	YJL069C	YJL069C					YCL042W	YCL042W	YNL011C	YNL011C
			YIL154C	YNL154C	YNL154C					YPR098C	YPR098C	YJR126C	YJR126C
			YOL071W	YBR098W	YBR098W					YPR020W	YPR020W	YDR334W	YDR334W
			YKL159C	YML007W	YML007W					YDR252W	YDR252W	YFL036W	YFL036W
			YDR084C	YCR054C	YCR054C					YPL093W	YPL093W	YGL176C	YGL176C
			YNL214W	YOR256C	YOR256C					YEL073C	YEL073C	YPR167C	YPR167C
			YDR423C	YNL045W	YNL045W					YEL054C	YEL054C	YJL181W	YJL181W
			YPR187W	YHR097C	YHR097C					YIR025W	YIR025W	YLR266C	YLR266C
			YBR127C	YLR386W	YLR386W					YHR137W	YHR137W	YOR153W	YOR153W
			YJL072C	YMR067C	YMR067C					YLR437C	YLR437C	YPL085W	YPL085W
			YDR201W	YGL145W	YGL145W					YDR098C	YDR098C	YOR338W	YOR338W
			YGL222C	YMR029C	YMR029C					YPL278C	YPL278C	YOL045W	YOL045W
			YDR090C	YML042W	YML042W					YLL023C	YLL023C	YER185W	YER185W
			YDR381W	YLR028C	YLR028C					YKL024C	YKL024C	YPL272C	YPL272C
			YDR047W	YNR056C	YNR056C					YNL222W	YNL222W	YHL016C	YHL016C
			YGL108C	YPR122W	YPR122W					YDR391C	YDR391C	YGL021W	YGL021W
			YDR471W	YER077C	YER077C					YHR200W	YHR200W	YER167W	YER167W
			YHR183W	YOL158C	YOL158C					YJL010C	YJL010C	YBR007C	YBR007C
			YAL067C	YDL091C	YDL091C					YDL103C	YDL103C	YJR153W	YJR153W
			YIL098C	YHR134W	YHR134W					YBR036C	YBR036C	YNL271C	YNL271C
			YLR025W	YER186C	YER186C					YLR085C	YLR085C	YKL197C	YKL197C
			YNL313C	YGR079W	YGR079W					YJL066C	YJL066C	YBR156C	YBR156C
			YDR403W	YDL142C	YDL142C					YDL174C	YDL174C	YAR014C	YAR014C
			YDR179C	YNL029C	YNL029C					YGR267C	YGR267C	YPR005C	YPR005C
			YNL208W	YML096W	YML096W					YJR048W	YJR048W	YDR285W	YDR285W
			YKR005C	YGL035C	YGL035C					YHR127W	YHR127W	YOL100W	YOL100W
			YER156C	YCL051W	YCL051W					YDR068W	YDR068W	YDR545W	YDR545W
			YDR072C	YPR124W	YPR124W					YGR232W	YGR232W	YIR029W	YIR029W
			YPL178W	YDL147W	YDL147W					YOR045W	YOR045W	YFR030W	YFR030W
			YGL183C	YHR086W	YHR086W					YGL222C	YGL222C	YHR209W	YHR209W
			YJR082C	YFL040W	YFL040W					YIL111W	YIL111W	YAR010C	YAR010C
			YLR359W	YKL146W	YKL146W					YGL168W	YGL168W	YBR275C	YBR275C
			YDL166C	YDL199C	YDL199C					YIL168W	YIL168W	YPR155C	YPR155C
			YPL211W	YKL188C	YKL188C					YDR308C	YDR308C	YDL117W	YDL117W
			YER071C	YEL007W	YEL007W					YFR004W	YFR004W	YML099C	YML099C
			YMR124W	YPR119W	YPR119W					YDR192C	YDR192C	YOR144C	YOR144C
			YPR100W	YPL057C	YPL057C					YNL274C	YNL274C	YLL055W	YLL055W
			YFL012W	YBR003W	YBR003W					YOR198C	YOR198C	YLR067C	YLR067C
			YPL192C	YEL011W	YEL011W					YJL072C	YJL072C	YBR195C	YBR195C
			YPR115W	YCL069W	YCL069W					YBR278W	YBR278W	YLL032C	YLL032C
			YCL029C	YLR001C	YLR001C					YER002W	YER002W	YDR409W	YDR409W
			YML082W	YOR373W	YOR373W					YLR053C	YLR053C	YDR434W	YDR434W
			YJL184W	YLL055W	YLL055W					YGL136C	YGL136C	YML041C	YML041C
			YGR240C	YPL162C	YPL162C					YEL036C	YEL036C	YBR059C	YBR059C
			YGL080W	YNR060W	YNR060W					YBR188C	YBR188C	YNL042W	YNL042W
			YOR046C	YGR266W	YGR266W					YDL226C	YDL226C	YER180C	YER180C
			YCR003W	YOR109W	YOR109W					YOR051C	YOR051C	YER013W	YER013W
			YLR367W	YDR531W	YDR531W					YLR297W	YLR297W	YIL120W	YIL120W
			YOR336W	YNL251C	YNL251C					YJR070C	YJR070C	YBR165W	YBR165W
			YHR113W	YGL014W	YGL014W					YIL004C	YIL004C	YPL140C	YPL140C
			YGR295C	YKL168C	YKL168C					YJR010C-A	YJR010C-A	YDR052C	YDR052C
			YBR154C	YGR260W	YGR260W					YGR206W	YGR206W	YNL331C	YNL331C
			YHR104W	YOL021C	YOL021C					YPR074C	YPR074C	YLR077W	YLR077W
			YIL033C	YER190W	YER190W					YGR280C	YGR280C	YER008C	YER008C
			YMR028W	YOL075C	YOL075C					YPL169C	YPL169C	YPL156C	YPL156C
			YNL115C	YPL270W	YPL270W					YGL080W	YGL080W	YGL045W	YGL045W
			YFL065C	YDR093W	YDR093W					YOL007C	YOL007C	YHR066W	YHR066W
			YML011C	YPL228W	YPL228W					YGR229C	YGR229C	YJR056C	YJR056C
			YLR363C	YDR206W	YDR206W					YKL065C	YKL065C	YHR151C	YHR151C
			YHR192W	YPL203W	YPL203W					YDR397C	YDR397C	YFL042C	YFL042C
			YOR193W	YLR226W	YLR226W					YLR214W	YLR214W	YPL109C	YPL109C
			YBR155W	YIL050W	YIL050W					YDR437W	YDR437W	YJL087C	YJL087C
			YOR312C	YNL088W	YNL088W					YOR142W	YOR142W	YLL033W	YLL033W
			YKR094C	YLR219W	YLR219W					YKL016C	YKL016C	YGR150C	YGR150C
			YJL079C	YOR279C	YOR279C					YPR145W	YPR145W	YHR124W	YHR124W
			YML126C	YMR253C	YMR253C					YER049W	YER049W	YIL049W	YIL049W
			YKL001C	YOL117W	YOL117W					YCR063W	YCR063W	YLL056C	YLL056C
			YNL104C	YOL137W	YOL137W					YER101C	YER101C	YOR075W	YOR075W
			YCR020C	YAL010C	YAL010C					YPL262W	YPL262W	YIL125W	YIL125W
			YJL049W	YML109W	YML109W					YIL040W	YIL040W	YPL236C	YPL236C
			YFR036W	YDR103W	YDR103W					YER120W	YER120W	YHR002W	YHR002W
			YJR058C	YLR467W	YLR467W					YJR086W	YJR086W	YKR053C	YKR053C
			YIL074C	YOR148C	YOR148C					YIL022W	YIL022W	YFR032C	YFR032C
			YNL007C	YMR017W	YMR017W					YHR051W	YHR051W	YOL141W	YOL141W
			YPL198W	YML025C	YML025C					YJR118C	YJR118C	YDR359C	YDR359C
			YGL238W	YGR099W	YGR099W					YPL098C	YPL098C	YJL042W	YJL042W
			YER026C	YHR139C	YHR139C					YCL035C	YCL035C	YOR172W	YOR172W
			YGL101W	YPL089C	YPL089C					YDR428C	YDR428C	YBR157C	YBR157C
			YMR295C	YNL206C	YNL206C					YDL124W	YDL124W	YML082W	YML082W
			YPR062W	YOR349W	YOR349W					YBR062C	YBR062C	YEL005C	YEL005C
			YML121W	YDR125C	YDR125C					YBR047W	YBR047W	YEL023C	YEL023C
			YJR059W	YKR099W	YKR099W					YGL015C	YGL015C	YOR058C	YOR058C
			YHL044W	YMR228W	YMR228W					YMR092C	YMR092C	YPL070W	YPL070W
			YER027C	YDR365C	YDR365C					YBL035C	YBL035C	YPR026W	YPR026W
			YJL160C	YPR061C	YPR061C					YCR097W	YCR097W	YLR409C	YLR409C
			YPL086C	YAR062W	YAR062W					YBL078C	YBL078C	YMR001C	YMR001C
			YPL091W	YFR023W	YFR023W					YOR232W	YOR232W	YIL085C	YIL085C
			YDL213C	YOR172W	YOR172W					YPR041W	YPR041W	YBR074W	YBR074W
			YPL028W	YGL129C	YGL129C					YBR243C	YBR243C	YKR019C	YKR019C
			YHR112C	YOR290C	YOR290C					YDR296W	YDR296W	YAR033W	YAR033W
			YFL067W	YPR049C	YPR049C					YKL035W	YKL035W	YDR495C	YDR495C
			YBR214W	YIL126W	YIL126W					YMR236W	YMR236W	YDR006C	YDR006C
			YDR306C	YPR193C	YPR193C					YDR486C	YDR486C	YNL299W	YNL299W
			YDL168W	YBL066C	YBL066C					YHR059W	YHR059W	YNR039C	YNR039C
			YDR297W	YOR368W	YOR368W					YJL077C	YJL077C	YKL171W	YKL171W
			YDR447C	YIL166C	YIL166C					YJL140W	YJL140W	YNL091W	YNL091W
			YML019W	YCR019W	YCR019W					YMR032W	YMR032W	YLR136C	YLR136C
			YDR517W	YML003W	YML003W					YBR260C	YBR260C	YMR280C	YMR280C
			YNL048W	YLR274W	YLR274W					YJL148W	YJL148W	YNL333W	YNL333W
			YAL007C	YFL049W	YFL049W					YGL009C	YGL009C	YJR098C	YJR098C
			YHR051W	YLR144C	YLR144C					YOR247W	YOR247W	YOR287C	YOR287C
			YER067W	YJL100W	YJL100W					YGR155W	YGR155W	YKR087C	YKR087C
			YGR153W	YIL042C	YIL042C					YKL142W	YKL142W	YPL088W	YPL088W
			YDR462W	YKR076W	YKR076W					YNL016W	YNL016W	YLR466W	YLR466W
			YDL225W	YPR178W	YPR178W					YDR121W	YDR121W	YOL095C	YOL095C
			YMR158W	YLR455W	YLR455W					YBR121C	YBR121C	YIL046W	YIL046W
			YGL043W	YCL037C	YCL037C					YBR109C	YBR109C	YKL176C	YKL176C
			YLR270W	YDR142C	YDR142C					YER104W	YER104W	YGR140W	YGR140W
			YHR185C	YER115C	YER115C					YMR318C	YMR318C	YPL029W	YPL029W
			YBR263W	YLR014C	YLR014C					YDR519W	YDR519W	YDR093W	YDR093W
			YER078C	YOR022C	YOR022C					YKL113C	YKL113C	YLR403W	YLR403W
			YGR065C	YNL046W	YNL046W					YDL121C	YDL121C	YOR070C	YOR070C
			YLR231C	YER098W	YER098W					YAL034W-A	YAL034W-A	YBL106C	YBL106C
			YLR147C	YBR133C	YBR133C					YML053C	YML053C	YJL154C	YJL154C
			YKR068C	YMR231W	YMR231W					YML130C	YML130C	YDR349C	YDR349C
			YDR162C	YHR194W	YHR194W					YJL065C	YJL065C	YBR294W	YBR294W
			YER062C	YOL157C	YOL157C					YOR027W	YOR027W	YDL073W	YDL073W
			YMR273C	YBR112C	YBR112C					YJR075W	YJR075W	YOR305W	YOR305W
			YKL008C	YGR108W	YGR108W					YOR362C	YOR362C	YJR106W	YJR106W
			YOL022C	YNL025C	YNL025C					YOR323C	YOR323C	YHR120W	YHR120W
			YGR189C	YPR068C	YPR068C					YDR394W	YDR394W	YBR023C	YBR023C
			YGL025C	YOR205C	YOR205C					YNL263C	YNL263C	YPR009W	YPR009W
			YFR052W	YDL033C	YDL033C					YNL301C	YNL301C	YNL304W	YNL304W
			YPL223C	YCR089W	YCR089W					YDR424C	YDR424C	YNR031C	YNR031C
			YHR128W	YML071C	YML071C					YAL061W	YAL061W	YBR105C	YBR105C
			YOR051C	YIL160C	YIL160C					YOR068C	YOR068C	YNL275W	YNL275W
			YDR337W	YIL046W	YIL046W					YKR066C	YKR066C	YML007W	YML007W
			YER016W	YGL215W	YGL215W					YGR105W	YGR105W	YPR202W	YPR202W
			YKL103C	YDR425W	YDR425W					YMR030W	YMR030W	YMR160W	YMR160W
			YIL027C	YOR171C	YOR171C					YJR161C	YJR161C	YFL033C	YFL033C
			YLR350W	YPL181W	YPL181W					YDL022W	YDL022W	YDR438W	YDR438W
			YDL092W	YJL083W	YJL083W					YPR179C	YPR179C	YLR457C	YLR457C
			YBL039C	YNL308C	YNL308C					YNL044W	YNL044W	YDR406W	YDR406W
			YLR022C	YAL048C	YAL048C					YMR121C	YMR121C	YGR222W	YGR222W
			YOL070C	YGR092W	YGR092W					YMR170C	YMR170C	YGL209W	YGL209W
			YNL149C	YOR070C	YOR070C					YBR196C	YBR196C	YOR275C	YOR275C
			YOL007C	YCL036W	YCL036W					YDR214W	YDR214W	YOR296W	YOR296W
			YMR006C	YPL272C	YPL272C					YNL309W	YNL309W	YER157W	YER157W
			YGL187C	YFL059W	YFL059W					YLR435W	YLR435W	YLR353W	YLR353W
			YGR211W	YKL157W	YKL157W					YKL172W	YKL172W	YKL155C	YKL155C
			YLR427W	YPR167C	YPR167C					YDR055W	YDR055W	YOR346W	YOR346W
			YML101C	YFL058W	YFL058W					YDL147W	YDL147W	YDR208W	YDR208W
			YBR215W	YCL027W	YCL027W					YOL159C	YOL159C	YHR155W	YHR155W
			YGR003W	YJL187C	YJL187C					YDR172W	YDR172W	YNL073W	YNL073W
			YJL217W	YJL102W	YJL102W					YBR102C	YBR102C	YOL006C	YOL006C
			YGL070C	YEL009C	YEL009C					YLR147C	YLR147C	YDR323C	YDR323C
			YDL212W	YDR419W	YDR419W					YPR200C	YPR200C	YGR271W	YGR271W
			YLR049C	YMR164C	YMR164C					YMR226C	YMR226C	YKL194C	YKL194C
			YBR145W	YMR162C	YMR162C					YNL157W	YNL157W	YGL180W	YGL180W
			YOR383C	YKL219W	YKL219W					YNL255C	YNL255C	YJL090C	YJL090C
			YOR185C	YBR241C	YBR241C					YOR067C	YOR067C	YER186C	YER186C
			YMR184W	YGR256W	YGR256W					YCR003W	YCR003W	YGL064C	YGL064C
			YNL131W	YOR359W	YOR359W					YOL002C	YOL002C	YDR407C	YDR407C
			YMR217W	YDR081C	YDR081C					YDL135C	YDL135C	YNL029C	YNL029C
			YEL047C	YPR085C	YPR085C					YLR178C	YLR178C	YPL008W	YPL008W
			YPR016C	YDL089W	YDL089W					YER009W	YER009W	YNL262W	YNL262W
			YGL249W	YDR195W	YDR195W					YNR001C	YNR001C	YOL117W	YOL117W
			YNL323W	YPL216W	YPL216W					YOR242C	YOR242C	YKR104W	YKR104W
			YBR288C	YGR138C	YGR138C					YLR008C	YLR008C	YAL048C	YAL048C
			YDR025W	YPL036W	YPL036W					YGR185C	YGR185C	YLR160C	YLR160C
			YPR140W	YGL206C	YGL206C					YGL033W	YGL033W	YHL032C	YHL032C
			YMR041C	YBL023C	YBL023C					YDR190C	YDR190C	YOR334W	YOR334W
			YPR203W	YNR010W	YNR010W					YKR043C	YKR043C	YGR184C	YGR184C
			YAL049C	YGL128C	YGL128C					YPR161C	YPR161C	YPL089C	YPL089C
			YPL274W	YDR202C	YDR202C					YJR117W	YJR117W	YOR249C	YOR249C
			YDR246W	YGL002W	YGL002W					YBL039C	YBL039C	YIL095W	YIL095W
			YDR308C	YDR065W	YDR065W					YGR074W	YGR074W	YKL062W	YKL062W
			YIL053W	YDR204W	YDR204W					YJR120W	YJR120W	YCL055W	YCL055W
			YHR008C	YOR054C	YOR054C					YLR439W	YLR439W	YPR057W	YPR057W
			YML058W	YDR318W	YDR318W					YNR017W	YNR017W	YKL168C	YKL168C
			YJR099W	YOR341W	YOR341W					YJL183W	YJL183W	YDR034C	YDR034C
			YOR316C	YLR094C	YLR094C					YOL092W	YOL092W	YDL183C	YDL183C
			YDR167W	YLR254C	YLR254C					YLR216C	YLR216C	YLL043W	YLL043W
			YJR010W	YNL253W	YNL253W					YJL163C	YJL163C	YHR199C	YHR199C
			YML036W	YBR063C	YBR063C					YHR085W	YHR085W	YGR070W	YGR070W
			YFR031C-A	YDR336W	YDR336W					YOL133W	YOL133W	YKL015W	YKL015W
			YOL104C	YIL034C	YIL034C					YDL201W	YDL201W	YBR034C	YBR034C
			YMR219W	YIL121W	YIL121W					YIL088C	YIL088C	YML037C	YML037C
			YKL117W	YBR179C	YBR179C					YBL056W	YBL056W	YJL101C	YJL101C
			YBR047W	YHR023W	YHR023W					YIL127C	YIL127C	YOR081C	YOR081C
			YCL001W	YML083C	YML083C					YML092C	YML092C	YOR208W	YOR208W
			YLR058C	YLR127C	YLR127C					YPL273W	YPL273W	YER184C	YER184C
			YMR170C	YJR152W	YJR152W					YHR116W	YHR116W	YGL028C	YGL028C
			YMR076C	YOR363C	YOR363C					YMR214W	YMR214W	YGL205W	YGL205W
			YNL137C	YGR098C	YGR098C					YOR215C	YOR215C	YLR369W	YLR369W
			YLR119W	YBR295W	YBR295W					YDR072C	YDR072C	YGR041W	YGR041W
			YER100W	YFR030W	YFR030W					YHR008C	YHR008C	YKL222C	YKL222C
			YDR494W	YNL236W	YNL236W					YPL124W	YPL124W	YOL075C	YOL075C
			YLR179C	YDR258C	YDR258C					YOR179C	YOR179C	YHR022C	YHR022C
			YLR384C	YAR014C	YAR014C					YDR092W	YDR092W	YFL009W	YFL009W
			YPL067C	YJR029W	YJR029W					YMR079W	YMR079W	YBL029W	YBL029W
			YGL076C	YPL109C	YPL109C					YDR267C	YDR267C	YOR324C	YOR324C
			YCL058C	YPL151C	YPL151C					YKR065C	YKR065C	YLR030W	YLR030W
			YGR220C	YLR007W	YLR007W					YLR133W	YLR133W	YDR144C	YDR144C
			YLR408C	YER160C	YER160C					YLR118C	YLR118C	YLR312W-A	YLR312W-A
			YBR092C	YDR501W	YDR501W					YCR044C	YCR044C	YLR253W	YLR253W
			YIL035C	YBR176W	YBR176W					YGR153W	YGR153W	YGR023W	YGR023W
			YMR072W	YLL034C	YLL034C					YDR496C	YDR496C	YML087C	YML087C
			YER152C	YNL035C	YNL035C					YLR298C	YLR298C	YER007W	YER007W
			YER092W	YGR143W	YGR143W					YHR138C	YHR138C	YOR049C	YOR049C
			YMR099C	YIR033W	YIR033W					YJL184W	YJL184W	YGR196C	YGR196C
			YDR249C	YJL101C	YJL101C					YLR359W	YLR359W	YAR009C	YAR009C
			YEL073C	YNL213C	YNL213C					YPR131C	YPR131C	YKL134C	YKL134C
			YJR094W-A	YGR222W	YGR222W					YOR252W	YOR252W	YER176W	YER176W
			YMR281W	YLR242C	YLR242C					YMR252C	YMR252C	YJR005W	YJR005W
			YOL133W	YJR130C	YJR130C					YOR258W	YOR258W	YEL076C	YEL076C
			YNR045W	YKL217W	YKL217W					YML095C	YML095C	YCR068W	YCR068W
			YLR385C	YGL060W	YGL060W					YPL243W	YPL243W	YBL067C	YBL067C
			YLR286C	YDR242W	YDR242W					YOL071W	YOL071W	YNL034W	YNL034W
			YJR063W	YHL028W	YHL028W					YJR069C	YJR069C	YLR073C	YLR073C
			YDL115C	YIL084C	YIL084C					YHR101C	YHR101C	YBL104C	YBL104C
			YPL176C	YDR113C	YDR113C					YHR057C	YHR057C	YML076C	YML076C
			YBR171W	YOR386W	YOR386W					YKL069W	YKL069W	YLR115W	YLR115W
			YAL038W	YOR272W	YOR272W					YNL281W	YNL281W	YDR312W	YDR312W
			YDL240W	YMR013C	YMR013C					YKL029C	YKL029C	YCR072C	YCR072C
			YPL200W	YFL030W	YFL030W					YFL034C-B	YFL034C-B	YDR228C	YDR228C
			YPR030W	YHL043W	YHL043W					YBR177C	YBR177C	YLR224W	YLR224W
			YFR011C	YLL035W	YLL035W					YFR044C	YFR044C	YML117W	YML117W
			YMR059W	YBR055C	YBR055C					YPR016C	YPR016C	YGR239C	YGR239C
			YMR243C	YNL289W	YNL289W					YMR238W	YMR238W	YDR379W	YDR379W
			YLR281C	YOL013C	YOL013C					YCR086W	YCR086W	YMR316W	YMR316W
			YLR356W	YHR154W	YHR154W					YOR006C	YOR006C	YMR232W	YMR232W
			YGR155W	YEL023C	YEL023C					YHR007C	YHR007C	YNL101W	YNL101W
			YIR038C	YDL204W	YDL204W					YAL064W	YAL064W	YDR313C	YDR313C
			YLR048W	YDR221W	YDR221W					YAL039C	YAL039C	YGR090W	YGR090W
			YGR063C	YER056C	YER056C					YLR172C	YLR172C	YOR152C	YOR152C
			YPR184W	YGR158C	YGR158C					YPL127C	YPL127C	YKR079C	YKR079C
			YDL054C	YLR420W	YLR420W					YPL210C	YPL210C	YFL054C	YFL054C
			YKL148C	YEL072W	YEL072W					YKL027W	YKL027W	YBR184W	YBR184W
			YOR095C	YBR208C	YBR208C					YDR178W	YDR178W	YBR257W	YBR257W
			YOL086C	YPL042C	YPL042C					YBR087W	YBR087W	YGR126W	YGR126W
			YHR108W	YML029W	YML029W					YBR283C	YBR283C	YNL094W	YNL094W
			YPR047W	YLR098C	YLR098C					YMR193W	YMR193W	YJL100W	YJL100W
			YGR074W	YLR410W	YLR410W					YKL114C	YKL114C	YFR040W	YFR040W
			YPR098C	YJR126C	YJR126C					YGL202W	YGL202W	YGR071C	YGR071C
			YBR062C	YOR197W	YOR197W					YDL236W	YDL236W	YDR096W	YDR096W
			YJL116C	YPL120W	YPL120W					YOR101W	YOR101W	YKR098C	YKR098C
			YDR482C	YBR259W	YBR259W					YGL084C	YGL084C	YJL106W	YJL106W
			YBR135W	YDR275W	YDR275W					YHR025W	YHR025W	YDR118W	YDR118W
			YLR354C	YAL041W	YAL041W					YDL125C	YDL125C	YJL222W	YJL222W
			YKL175W	YLR090W	YLR090W					YOL107W	YOL107W	YOL081W	YOL081W
			YDL055C	YBL046W	YBL046W					YHR058C	YHR058C	YBL113C	YBL113C
			YHL048W	YLR409C	YLR409C					YGR136W	YGR136W	YDL179W	YDL179W
			YPR176C	YNR057C	YNR057C					YHR140W	YHR140W	YGR258C	YGR258C
			YNL301C	YLR135W	YLR135W					YCR009C	YCR009C	YKL033W	YKL033W
			YLR229C	YPL029W	YPL029W					YMR152W	YMR152W	YBR044C	YBR044C
			YHR170W	YHR070W	YHR070W					YHR049W	YHR049W	YHR031C	YHR031C
			YCL039W	YNL329C	YNL329C					YIL041W	YIL041W	YKR078W	YKR078W
			YOL006C	YPL088W	YPL088W					YKL086W	YKL086W	YFR031C	YFR031C
			YJR040W	YDR384C	YDR384C					YKL081W	YKL081W	YKL178C	YKL178C
			YNL222W	YGL179C	YGL179C					YKL061W	YKL061W	YNR016C	YNR016C
			YOL052C-A	YKL171W	YKL171W					YER159C	YER159C	YER106W	YER106W
			YOR247W	YJL110C	YJL110C					YFL062W	YFL062W	YBR071W	YBR071W
			YMR144W	YJL157C	YJL157C					YJR034W	YJR034W	YDR067C	YDR067C
			YLR120C	YDR441C	YDR441C					YBR230C	YBR230C	YHR218W	YHR218W
			YJL121C	YLR266C	YLR266C					YDL057W	YDL057W	YPL042C	YPL042C
			YLR243W	YBR255W	YBR255W					YAL007C	YAL007C	YGR257C	YGR257C
			YCL033C	YJL155C	YJL155C					YGR128C	YGR128C	YDL033C	YDL033C
			YGL026C	YAL024C	YAL024C					YGR235C	YGR235C	YMR102C	YMR102C
			YOR323C	YOR044W	YOR044W					YNL241C	YNL241C	YAL001C	YAL001C
			YOR002W	YBR167C	YBR167C					YOR163W	YOR163W	YJL146W	YJL146W
			YER057C	YML060W	YML060W					YMR099C	YMR099C	YOR162C	YOR162C
			YOL030W	YGL190C	YGL190C					YHR005C	YHR005C	YJL168C	YJL168C
			YDR448W	YDR257C	YDR257C					YPL091W	YPL091W	YEL031W	YEL031W
			YOR174W	YMR140W	YMR140W					YEL057C	YEL057C	YOR022C	YOR022C
			YHR195W	YBR034C	YBR034C					YLR408C	YLR408C	YKR024C	YKR024C
			YLR118C	YAL031C	YAL031C					YDR047W	YDR047W	YLR368W	YLR368W
			YLR093C	YOR048C	YOR048C					YHR029C	YHR029C	YOL004W	YOL004W
			YER136W	YCR077C	YCR077C					YBR244W	YBR244W	YPL194W	YPL194W
			YMR090W	YDR265W	YDR265W					YLR021W	YLR021W	YOL132W	YOL132W
			YHR203C	YHR045W	YHR045W					YOL052C-A	YOL052C-A	YDL024C	YDL024C
			YOR222W	YPL107W	YPL107W					YDR183W	YDR183W	YGR287C	YGR287C
			YHR068W	YGR261C	YGR261C					YLR281C	YLR281C	YBR117C	YBR117C
			YEL048C	YCR102C	YCR102C					YBL099W	YBL099W	YBR098W	YBR098W
			YLR435W	YHR082C	YHR082C					YIL010W	YIL010W	YMR163C	YMR163C
			YML049C	YDL063C	YDL063C					YJR125C	YJR125C	YDR216W	YDR216W
			YER093C-A	YDR320C	YDR320C					YHL018W	YHL018W	YBR043C	YBR043C
			YNL075W	YJL020C	YJL020C					YDL157C	YDL157C	YDR275W	YDR275W
			YLR074C	YJR056C	YJR056C					YHR013C	YHR013C	YOR350C	YOR350C
			YKL141W	YDR075W	YDR075W					YCR016W	YCR016W	YBR299W	YBR299W
			YGR232W	YMR259C	YMR259C					YKL183W	YKL183W	YBR276C	YBR276C
			YDL248W	YJL109C	YJL109C					YDR079W	YDR079W	YBR019C	YBR019C
			YKL035W	YJR154W	YJR154W					YJR093C	YJR093C	YBL052C	YBL052C
			YOR294W	YMR168C	YMR168C					YMR321C	YMR321C	YBL014C	YBL014C
			YJL148W	YDL001W	YDL001W					YMR242C	YMR242C	YMR126C	YMR126C
			YDR513W	YOR342C	YOR342C					YAR064W	YAR064W	YLR407W	YLR407W
			YLR108C	YJL029C	YJL029C					YDL110C	YDL110C	YER069W	YER069W
			YJR117W	YOR334W	YOR334W					YHR216W	YHR216W	YDL220C	YDL220C
			YDR071C	YDL223C	YDL223C					YBR160W	YBR160W	YPL072W	YPL072W
			YBL045C	YKL062W	YKL062W					YOR004W	YOR004W	YLR431C	YLR431C
			YPL040C	YMR066W	YMR066W					YDR297W	YDR297W	YLR451W	YLR451W
			YJR055W	YDR459C	YDR459C					YER062C	YER062C	YGL216W	YGL216W
			YOR237W	YPL152W	YPL152W					YPL239W	YPL239W	YGR016W	YGR016W
			YJL030W	YBR172C	YBR172C					YDR031W	YDR031W	YMR064W	YMR064W
			YDR028C	YPL174C	YPL174C					YML055W	YML055W	YGR091W	YGR091W
			YKR026C	YLL003W	YLL003W					YJR114W	YJR114W	YHR090C	YHR090C
			YBR011C	YOR073W	YOR073W					YGL077C	YGL077C	YKL052C	YKL052C
			YKR071C	YNL199C	YNL199C					YHR152W	YHR152W	YER113C	YER113C
			YGL186C	YGR072W	YGR072W					YCR002C	YCR002C	YBL010C	YBL010C
			YHR152W	YER014W	YER014W					YGL099W	YGL099W	YCR073C	YCR073C
			YGL055W	YBR260C	YBR260C					YHR081W	YHR081W	YIL073C	YIL073C
			YLL043W	YLR397C	YLR397C					YLR089C	YLR089C	YEL062W	YEL062W
			YNL049C	YDL195W	YDL195W					YGR076C	YGR076C	YGR274C	YGR274C
			YDL233W	YLR158C	YLR158C					YOR052C	YOR052C	YNL103W	YNL103W
			YBR212W	YLR307W	YLR307W					YNL253W	YNL253W	YNL213C	YNL213C
			YIL041W	YPL084W	YPL084W					YBL095W	YBL095W	YDR520C	YDR520C
			YPL173W	YMR085W	YMR085W					YBR249C	YBR249C	YPR006C	YPR006C
			YKL067W	YBR291C	YBR291C					YLR385C	YLR385C	YCL067C	YCL067C
			YML027W	YLR166C	YLR166C					YPR063C	YPR063C	YKR096W	YKR096W
			YPR035W	YJL176C	YJL176C					YBR149W	YBR149W	YJR130C	YJR130C
			YCL048W	YDR108W	YDR108W					YPR149W	YPR149W	YER033C	YER033C
			YBR046C	YLR031W	YLR031W					YDR367W	YDR367W	YNR002C	YNR002C
			YDR013W	YGL159W	YGL159W					YLR175W	YLR175W	YPL150W	YPL150W
			YDR231C	YGL010W	YGL010W					YML121W	YML121W	YGR238C	YGR238C
			YJL023C	YFR019W	YFR019W					YOR387C	YOR387C	YDR325W	YDR325W
			YNR038W	YDL088C	YDL088C					YLR104W	YLR104W	YHR071W	YHR071W
			YER022W	YOR113W	YOR113W					YEL047C	YEL047C	YLL061W	YLL061W
			YHR026W	YJL088W	YJL088W					YDL173W	YDL173W	YJL099W	YJL099W
			YIL065C	YGL113W	YGL113W					YGL212W	YGL212W	YAL002W	YAL002W
			YPL207W	YBR200W	YBR200W					YPL050C	YPL050C	YOR038C	YOR038C
			YBR120C	YJL025W	YJL025W					YPL192C	YPL192C	YCL036W	YCL036W
			YDR156W	YBR240C	YBR240C					YMR264W	YMR264W	YPL116W	YPL116W
			YEL040W	YLR142W	YLR142W					YJR115W	YJR115W	YEL072W	YEL072W
			YER034W	YOR328W	YOR328W					YPL235W	YPL235W	YLR018C	YLR018C
			YGL048C	YKR025W	YKR025W					YAR028W	YAR028W	YMR093W	YMR093W
			YPL167C	YGR036C	YGR036C					YGL230C	YGL230C	YMR172W	YMR172W
			YBR052C	YOR329C	YOR329C					YKL039W	YKL039W	YMR069W	YMR069W
			YKL138C	YDL020C	YDL020C					YER007C-A	YER007C-A	YNL161W	YNL161W
			YBL068W	YDR254W	YDR254W					YER057C	YER057C	YOR373W	YOR373W
			YMR307W	YOL140W	YOL140W					YCR051W	YCR051W	YJL206C	YJL206C
			YGR218W	YNL261W	YNL261W					YNL037C	YNL037C	YKR101W	YKR101W
			YML095C	YNL278W	YNL278W					YJL217W	YJL217W	YDR310C	YDR310C
			YGR207C	YEL062W	YEL062W					YDR212W	YDR212W	YML075C	YML075C
			YBL016W	YML097C	YML097C					YBR014C	YBR014C	YPR095C	YPR095C
			YNL110C	YIL036W	YIL036W					YDL004W	YDL004W	YGL162W	YGL162W
			YDR180W	YLR194C	YLR194C					YBR215W	YBR215W	YPR049C	YPR049C
			YOL016C	YLR466W	YLR466W					YOR125C	YOR125C	YIL137C	YIL137C
			YDR205W	YLL004W	YLL004W					YIL083C	YIL083C	YFR023W	YFR023W
			YBL102W	YDR158W	YDR158W					YBR016W	YBR016W	YLR182W	YLR182W
			YMR177W	YPR078C	YPR078C					YDR393W	YDR393W	YPL179W	YPL179W
			YMR181C	YNL062C	YNL062C					YOL016C	YOL016C	YOR190W	YOR190W
			YJR121W	YML072C	YML072C					YGL242C	YGL242C	YFL056C	YFL056C
			YDR182W	YLR312C	YLR312C					YDR513W	YDR513W	YDR103W	YDR103W
			YJL076W	YPL175W	YPL175W					YOR251C	YOR251C	YLR319C	YLR319C
			YFL017C	YPL255W	YPL255W					YJR064W	YJR064W	YOR211C	YOR211C
			YPR165W	YKR008W	YKR008W					YDL235C	YDL235C	YOL051W	YOL051W
			YHR039C	YMR179W	YMR179W					YKR048C	YKR048C	YDR451C	YDR451C
			YLR129W	YNL087W	YNL087W					YLR200W	YLR200W	YLR001C	YLR001C
			YMR123W	YOR299W	YOR299W					YJR044C	YJR044C	YNL144C	YNL144C
			YIL111W	YJR005W	YJR005W					YCR020C-A	YCR020C-A	YLR166C	YLR166C
			YNL002C	YLR157C	YLR157C					YOR280C	YOR280C	YDL245C	YDL245C
			YIL040W	YBL079W	YBL079W					YMR278W	YMR278W	YOL034W	YOL034W
			YGL077C	YOL066C	YOL066C					YOR094W	YOR094W	YLR144C	YLR144C
			YLR245C	YNL024C	YNL024C					YLR270W	YLR270W	YFL001W	YFL001W
			YGL242C	YBR229C	YBR229C					YGL127C	YGL127C	YOL154W	YOL154W
			YIL140W	YER167W	YER167W					YDR100W	YDR100W	YLR176C	YLR176C
			YDL198C	YLR405W	YLR405W					YJR014W	YJR014W	YEL076C-A	YEL076C-A
			YPL262W	YJL212C	YJL212C					YDL219W	YDL219W	YMR224C	YMR224C
			YJR161C	YLR215C	YLR215C					YMR095C	YMR095C	YPL162C	YPL162C
			YDR252W	YOL053W	YOL053W					YLR387C	YLR387C	YOR227W	YOR227W
			YBR102C	YBR168W	YBR168W					YDR177W	YDR177W	YBR030W	YBR030W
			YDR415C	YML021C	YML021C					YNL336W	YNL336W	YKL179C	YKL179C
			YKL059C	YFR032C	YFR032C					YBL112C	YBL112C	YCR067C	YCR067C
			YKR083C	YOR390W	YOR390W					YCL056C	YCL056C	YOR113W	YOR113W
			YDL123W	YLR203C	YLR203C					YLR363C	YLR363C	YPR084W	YPR084W
			YDL229W	YJL098W	YJL098W					YER012W	YER012W	YDR207C	YDR207C
			YLR382C	YLR449W	YLR449W					YGL091C	YGL091C	YNL293W	YNL293W
			YOR107W	YNL133C	YNL133C					YNL249C	YNL249C	YMR128W	YMR128W
			YNL085W	YNL311C	YNL311C					YBR264C	YBR264C	YCL002C	YCL002C
			YOR332W	YPR001W	YPR001W					YGL171W	YGL171W	YJL062W	YJL062W
			YGL040C	YMR240C	YMR240C					YHL047C	YHL047C	YDR247W	YDR247W
			YIL024C	YLR131C	YLR131C					YGR106C	YGR106C	YNL047C	YNL047C
			YDL202W	YER168C	YER168C					YLR350W	YLR350W	YCL061C	YCL061C
			YDL043C	YML047C	YML047C					YLR145W	YLR145W	YKL109W	YKL109W
			YDR092W	YML111W	YML111W					YER018C	YER018C	YLR417W	YLR417W
			YNL237W	YIR005W	YIR005W					YJL068C	YJL068C	YDR389W	YDR389W
			YOL058W	YJL192C	YJL192C					YLR401C	YLR401C	YOL036W	YOL036W
			YHL034C	YMR291W	YMR291W					YGL210W	YGL210W	YMR271C	YMR271C
			YDR295C	YIL153W	YIL153W					YKL085W	YKL085W	YNL053W	YNL053W
			YJR132W	YGL013C	YGL013C					YNL245C	YNL245C	YNL236W	YNL236W
			YGL097W	YNL258C	YNL258C					YGL208W	YGL208W	YKL130C	YKL130C
			YMR105C	YIR023W	YIR023W					YKL071W	YKL071W	YHR109W	YHR109W
			YPL018W	YOL049W	YOL049W					YIL067C	YIL067C	YKR095W	YKR095W
			YDR056C	YOL119C	YOL119C					YIL118W	YIL118W	YLR155C	YLR155C
			YHR169W	YJL161W	YJL161W					YDL168W	YDL168W	YIL002C	YIL002C
			YBR227C	YER176W	YER176W					YLR078C	YLR078C	YML023C	YML023C
			YPR168W	YLR464W	YLR464W					YOR131C	YOR131C	YPL104W	YPL104W
			YPL271W	YPR128C	YPR128C					YMR090W	YMR090W	YCR045C	YCR045C
			YBL042C	YPL157W	YPL157W					YJL026W	YJL026W	YGR121C	YGR121C
			YOR391C	YBL111C	YBL111C					YCR043C	YCR043C	YPL258C	YPL258C
			YDL234C	YFR010W	YFR010W					YCL034W	YCL034W	YHR086W	YHR086W
			YAL028W	YOR027W	YOR027W					YDR328C	YDR328C	YAR035W	YAR035W
			YDL128W	YAL016W	YAL016W					YDR478W	YDR478W	YBR003W	YBR003W
			YLR104W	YIL108W	YIL108W					YHR179W	YHR179W	YDL063C	YDL063C
			YJR139C	YMR176W	YMR176W					YDR506C	YDR506C	YPL151C	YPL151C
			YHL027W	YKR028W	YKR028W					YCR090C	YCR090C	YHR194W	YHR194W
			YAL005C	YDR374C	YDR374C					YKL204W	YKL204W	YPL267W	YPL267W
			YBR111C	YDR334W	YDR334W					YDR302W	YDR302W	YDR351W	YDR351W
			YDR064W	YKL082C	YKL082C					YIL136W	YIL136W	YHL049C	YHL049C
			YNL284C	YML076C	YML076C					YPL087W	YPL087W	YNL221C	YNL221C
			YPL059W	YML120C	YML120C					YDR087C	YDR087C	YOL068C	YOL068C
			YLR154C	YDR089W	YDR089W					YCR069W	YCR069W	YOR299W	YOR299W
			YLR066W	YDR446W	YDR446W					YNL153C	YNL153C	YOR160W	YOR160W
			YAL033W	YLR361C	YLR361C					YNL097C	YNL097C	YER045C	YER045C
			YGL248W	YIL125W	YIL125W					YBR013C	YBR013C	YKR099W	YKR099W
			YDR487C	YIL115C	YIL115C					YOR222W	YOR222W	YEL009C	YEL009C
			YJR050W	YFR007W	YFR007W					YHR052W	YHR052W	YGL113W	YGL113W
			YER008C	YDR130C	YDR130C					YHR020W	YHR020W	YOL033W	YOL033W
			YJL104W	YNR065C	YNR065C					YDR063W	YDR063W	YNL283C	YNL283C
			YOL029C	YOR311C	YOR311C					YMR148W	YMR148W	YDR043C	YDR043C
			YPL131W	YHR021W-A	YHR021W-A					YHR104W	YHR104W	YPR001W	YPR001W
			YLL053C	YPL039W	YPL039W					YDR231C	YDR231C	YOL043C	YOL043C
			YKL007W	YOR060C	YOR060C					YLR390W	YLR390W	YFL024C	YFL024C
			YKL039W	YFR029W	YFR029W					YKL045W	YKL045W	YJL083W	YJL083W
			YER025W	YBR065C	YBR065C					YDL029W	YDL029W	YHL019C	YHL019C
			YGL172W	YMR282C	YMR282C					YER093C-A	YER093C-A	YBR284W	YBR284W
			YMR173W	YNL130C	YNL130C					YBR137W	YBR137W	YLR456W	YLR456W
			YBR221C	YDR484W	YDR484W					YBR145W	YBR145W	YJL073W	YJL073W
			YDR516C	YEL063C	YEL063C					YNR035C	YNR035C	YHR078W	YHR078W
			YPR060C	YGL162W	YGL162W					YNL110C	YNL110C	YHR186C	YHR186C
			YDL139C	YBR086C	YBR086C					YOR226C	YOR226C	YGR146C	YGR146C
			YKL113C	YHR017W	YHR017W					YPL178W	YPL178W	YFL034W	YFL034W
			YKL110C	YER163C	YER163C					YGL101W	YGL101W	YJR122W	YJR122W
			YEL054C	YLR210W	YLR210W					YNR037C	YNR037C	YNL311C	YNL311C
			YML131W	YMR119W	YMR119W					YEL039C	YEL039C	YJL209W	YJL209W
			YDR067C	YPL049C	YPL049C					YJR002W	YJR002W	YDR143C	YDR143C
			YKL033W	YKR058W	YKR058W					YEL004W	YEL004W	YLR005W	YLR005W
			YLR265C	YKR017C	YKR017C					YIL167W	YIL167W	YER140W	YER140W
			YHR029C	YDR410C	YDR410C					YLR243W	YLR243W	YGR200C	YGR200C
			YER023W	YGL059W	YGL059W					YJL030W	YJL030W	YBR033W	YBR033W
			YML093W	YHR046C	YHR046C					YDR517W	YDR517W	YHR015W	YHR015W
			YBR095C	YBL090W	YBL090W					YAL049C	YAL049C	YML016C	YML016C
			YER134C	YLR276C	YLR276C					YKL009W	YKL009W	YLR207W	YLR207W
			YIL123W	YER127W	YER127W					YHL003C	YHL003C	YML002W	YML002W
			YGR147C	YBR021W	YBR021W					YGL012W	YGL012W	YLR158C	YLR158C
			YFL028C	YLL013C	YLL013C					YFR045W	YFR045W	YKL146W	YKL146W
			YPL273W	YPL258C	YPL258C					YBR233W	YBR233W	YNL038W	YNL038W
			YLR201C	YOR217W	YOR217W					YAL005C	YAL005C	YJR155W	YJR155W
			YJL191W	YHR011W	YHR011W					YMR272C	YMR272C	YHR202W	YHR202W
			YHR058C	YKR053C	YKR053C					YIR035C	YIR035C	YDR314C	YDR314C
			YDR358W	YBR254C	YBR254C					YBR221C	YBR221C	YMR054W	YMR054W
			YHL033C	YAR010C	YAR010C					YDL046W	YDL046W	YDR403W	YDR403W
			YMR222C	YLR105C	YLR105C					YJL008C	YJL008C	YML115C	YML115C
			YJL218W	YGR097W	YGR097W					YNL149C	YNL149C	YLL004W	YLL004W
			YPL194W	YLR446W	YLR446W					YPL173W	YPL173W	YCL004W	YCL004W
			YDL049C	YIL172C	YIL172C					YGL018C	YGL018C	YIL056W	YIL056W
			YLR050C	YFR016C	YFR016C					YOR288C	YOR288C	YPL119C	YPL119C
			YOR251C	YLR177W	YLR177W					YMR105C	YMR105C	YKR105C	YKR105C
			YHR103W	YIL031W	YIL031W					YBR120C	YBR120C	YNL294C	YNL294C
			YCR024C	YDL132W	YDL132W					YPL225W	YPL225W	YDR497C	YDR497C
			YOR063W	YLL033W	YLL033W					YHL031C	YHL031C	YLR190W	YLR190W
			YNR052C	YHR035W	YHR035W					YJL151C	YJL151C	YKR091W	YKR091W
			YDR023W	YOL023W	YOL023W					YOL052C	YOL052C	YFR038W	YFR038W
			YDL126C	YJR046W	YJR046W					YOR183W	YOR183W	YNL270C	YNL270C
			YOL139C	YHR199C	YHR199C					YDR516C	YDR516C	YJL118W	YJL118W
			YIL061C	YPL156C	YPL156C					YHR208W	YHR208W	YAL051W	YAL051W
			YML009C	YKR031C	YKR031C					YML102W	YML102W	YNL036W	YNL036W
			YCR057C	YDR227W	YDR227W					YIL060W	YIL060W	YOR060C	YOR060C
			YPL239W	YGL143C	YGL143C					YML110C	YML110C	YJL127C	YJL127C
			YGR148C	YNR039C	YNR039C					YDR354W	YDR354W	YPR107C	YPR107C
			YGL036W	YLL066C	YLL066C					YPL211W	YPL211W	YKL198C	YKL198C
			YJR105W	YHL009C	YHL009C					YPR100W	YPR100W	YOR019W	YOR019W
			YMR188C	YGL178W	YGL178W					YKL193C	YKL193C	YAL035W	YAL035W
			YIR025W	YMR015C	YMR015C					YNL280C	YNL280C	YPR070W	YPR070W
			YJR069C	YKL073W	YKL073W					YOL088C	YOL088C	YGL195W	YGL195W
			YCR059C	YAL002W	YAL002W					YHR063C	YHR063C	YAL040C	YAL040C
			YLR452C	YDR185C	YDR185C					YOL146W	YOL146W	YPR122W	YPR122W
			YPR058W	YMR250W	YMR250W					YMR132C	YMR132C	YBR114W	YBR114W
			YMR267W	YHR084W	YHR084W					YDL092W	YDL092W	YJL109C	YJL109C
			YOR016C	YLR077W	YLR077W					YOR008C-A	YOR008C-A	YFL040W	YFL040W
			YNL153C	YNL221C	YNL221C					YOR021C	YOR021C	YDL058W	YDL058W
			YKL120W	YMR048W	YMR048W					YPL189W	YPL189W	YBR239C	YBR239C
			YDR393W	YMR088C	YMR088C					YGR230W	YGR230W	YGL144C	YGL144C
			YML064C	YER155C	YER155C					YER071C	YER071C	YBR148W	YBR148W
			YDL002C	YPR036W	YPR036W					YGR295C	YGR295C	YBR097W	YBR097W
			YGL008C	YGR178C	YGR178C					YLL058W	YLL058W	YPL147W	YPL147W
			YHR208W	YHR028C	YHR028C					YDR415C	YDR415C	YGR093W	YGR093W
			YPR154W	YGR165W	YGR165W					YMR184W	YMR184W	YIL036W	YIL036W
			YLR370C	YLR220W	YLR220W					YPR017C	YPR017C	YPL213W	YPL213W
			YNL156C	YOR175C	YOR175C					YOR085W	YOR085W	YDR195W	YDR195W
			YCR073W-A	YPL024W	YPL024W					YPL206C	YPL206C	YCR008W	YCR008W
			YDL236W	YGR239C	YGR239C					YOL056W	YOL056W	YMR047C	YMR047C
			YIL158W	YLR303W	YLR303W					YBR096W	YBR096W	YCR026C	YCR026C
			YBR073W	YOR344C	YOR344C					YDR189W	YDR189W	YLR045C	YLR045C
			YDL237W	YKL143W	YKL143W					YBR227C	YBR227C	YEL041W	YEL041W
			YHR042W	YML031W	YML031W					YGR124W	YGR124W	YDR194C	YDR194C
			YKL211C	YNL053W	YNL053W					YHR088W	YHR088W	YOL047C	YOL047C
			YML094W	YBR265W	YBR265W					YBR194W	YBR194W	YER166W	YER166W
			YMR280C	YGR068C	YGR068C					YEL066W	YEL066W	YGL241W	YGL241W
			YKL045W	YLR121C	YLR121C					YBR111C	YBR111C	YGR198W	YGR198W
			YLR149C	YKL189W	YKL189W					YDL054C	YDL054C	YMR100W	YMR100W
			YML053C	YHR209W	YHR209W					YKR071C	YKR071C	YBR021W	YBR021W
			YDL052C	YBR281C	YBR281C					YOR220W	YOR220W	YIL090W	YIL090W
			YGL210W	YNL054W	YNL054W					YCR034W	YCR034W	YJL089W	YJL089W
			YER086W	YPR018W	YPR018W					YDL208W	YDL208W	YMR049C	YMR049C
			YDL124W	YHR161C	YHR161C					YDR163W	YDR163W	YNL278W	YNL278W
			YIL063C	YBL084C	YBL084C					YGL011C	YGL011C	YBL019W	YBL019W
			YDL097C	YGR249W	YGR249W					YJL173C	YJL173C	YLR464W	YLR464W
			YHR062C	YAL026C	YAL026C					YHR033W	YHR033W	YPL045W	YPL045W
			YAR002C-A	YHR137W	YHR137W					YOR312C	YOR312C	YDR386W	YDR386W
			YBR036C	YPL245W	YPL245W					YMR208W	YMR208W	YMR118C	YMR118C
			YLR351C	YAR023C	YAR023C					YMR281W	YMR281W	YNL256W	YNL256W
			YLR223C	YBR044C	YBR044C					YGL213C	YGL213C	YGL133W	YGL133W
			YPR041W	YNL254C	YNL254C					YHR187W	YHR187W	YGR171C	YGR171C
			YMR009W	YML015C	YML015C					YBR251W	YBR251W	YGR255C	YGR255C
			YDR171W	YLR052W	YLR052W					YKL138C	YKL138C	YDR295C	YDR295C
			YKL152C	YLR396C	YLR396C					YHL042W	YHL042W	YGR098C	YGR098C
			YGR275W	YDL227C	YDL227C					YBR161W	YBR161W	YOR073W	YOR073W
			YLR437C	YGL107C	YGL107C					YPL254W	YPL254W	YHR091C	YHR091C
			YPR159W	YOR275C	YOR275C					YKR014C	YKR014C	YGL229C	YGL229C
			YNL080C	YDR051C	YDR051C					YDR493W	YDR493W	YNR072W	YNR072W
			YDR019C	YBL074C	YBL074C					YPR168W	YPR168W	YNL339C	YNL339C
			YGR180C	YGL255W	YGL255W					YNL113W	YNL113W	YKR028W	YKR028W
			YNL158W	YDL051W	YDL051W					YOL149W	YOL149W	YPL083C	YPL083C
			YPR196W	YDR240C	YDR240C					YLR050C	YLR050C	YIL164C	YIL164C
			YGL099W	YGL111W	YGL111W					YGR189C	YGR189C	YBR133C	YBR133C
			YKL065C	YIL068C	YIL068C					YBR110W	YBR110W	YJR097W	YJR097W
			YNL141W	YKL005C	YKL005C					YBR252W	YBR252W	YGR065C	YGR065C
			YER102W	YJL051W	YJL051W					YGL240W	YGL240W	YNL251C	YNL251C
			YPL139C	YDR387C	YDR387C					YNL107W	YNL107W	YLR383W	YLR383W
			YMR297W	YKL134C	YKL134C					YDL143W	YDL143W	YPR164W	YPR164W
			YDR120C	YML128C	YML128C					YDL051W	YDL051W	YAL067C	YAL067C
			YKR049C	YMR056C	YMR056C					YGR172C	YGR172C	YPL248C	YPL248C
			YER161C	YAR031W	YAR031W					YML067C	YML067C	YPR068C	YPR068C
			YCL028W	YDR228C	YDR228C					YPL030W	YPL030W	YBR202W	YBR202W
			YLR040C	YDL109C	YDL109C					YBR282W	YBR282W	YNL225C	YNL225C
			YGR145W	YBR238C	YBR238C					YGL226W	YGL226W	YNL076W	YNL076W
			YKL163W	YMR265C	YMR265C					YER034W	YER034W	YOR304W	YOR304W
			YDR289C	YIR006C	YIR006C					YFL026W	YFL026W	YJL071W	YJL071W
			YPL164C	YPR199C	YPR199C					YHR044C	YHR044C	YPR025C	YPR025C
			YFL010C	YOL062C	YOL062C					YOR138C	YOR138C	YKR097W	YKR097W
			YOR224C	YPL244C	YPL244C					YJR025C	YJR025C	YDR180W	YDR180W
			YPR017C	YHR151C	YHR151C					YGR158C	YGR158C	YFR015C	YFR015C
			YER021W	YBL032W	YBL032W					YPL027W	YPL027W	YDR262W	YDR262W
			YKR030W	YDL035C	YDL035C					YBL024W	YBL024W	YER169W	YER169W
			YDL008W	YHR033W	YHR033W					YOR224C	YOR224C	YJL214W	YJL214W
			YKL139W	YDR323C	YDR323C					YMR008C	YMR008C	YJR053W	YJR053W
			YPL145C	YBL107C	YBL107C					YIL089W	YIL089W	YLR263W	YLR263W
			YOL025W	YMR135C	YMR135C					YGR207C	YGR207C	YGR201C	YGR201C
			YHR018C	YML035C	YML035C					YPR188C	YPR188C	YLR188W	YLR188W
			YML056C	YKL191W	YKL191W					YMR233W	YMR233W	YMR180C	YMR180C
			YER170W	YLR392C	YLR392C					YBR022W	YBR022W	YLR194C	YLR194C
			YOR104W	YGR184C	YGR184C					YGL235W	YGL235W	YHR098C	YHR098C
			YNL282W	YBR056W	YBR056W					YIL165C	YIL165C	YKR090W	YKR090W
			YAL040C	YDR416W	YDR416W					YOR271C	YOR271C	YLL007C	YLL007C
			YBL015W	YOR140W	YOR140W					YBR256C	YBR256C	YDR488C	YDR488C
			YLR002C	YCR072C	YCR072C					YJR099W	YJR099W	YOL069W	YOL069W
			YLR005W	YPL242C	YPL242C					YML004C	YML004C	YDL224C	YDL224C
			YPR173C	YDR197W	YDR197W					YHR214W	YHR214W	YBR130C	YBR130C
			YDR391C	YJR003C	YJR003C					YLR154C	YLR154C	YAL017W	YAL017W
			YAR003W	YIL107C	YIL107C					YGR049W	YGR049W	YJL025W	YJL025W
			YMR027W	YDR135C	YDR135C					YCL050C	YCL050C	YOR059C	YOR059C
			YKL160W	YML066C	YML066C					YDL237W	YDL237W	YDR170C	YDR170C
			YHR088W	YGL071W	YGL071W					YER170W	YER170W	YLR152C	YLR152C
			YNR021W	YHR083W	YHR083W					YGR135W	YGR135W	YNL102W	YNL102W
			YHR119W	YNR063W	YNR063W					YOL026C	YOL026C	YMR053C	YMR053C
			YGR028W	YDR466W	YDR466W					YML070W	YML070W	YKL116C	YKL116C
			YGL224C	YDL175C	YDL175C					YDR071C	YDR071C	YOR033C	YOR033C
			YML086C	YHR144C	YHR144C					YKL058W	YKL058W	YOL055C	YOL055C
			YOR145C	YDL243C	YDL243C					YER026C	YER026C	YEL020C	YEL020C
			YER018C	YJL154C	YJL154C					YCR004C	YCR004C	YNL077W	YNL077W
			YGR131W	YPL227C	YPL227C					YKL023W	YKL023W	YLR069C	YLR069C
			YEL022W	YLR069C	YLR069C					YLR396C	YLR396C	YDR402C	YDR402C
			YKL094W	YBL089W	YBL089W					YGL070C	YGL070C	YML049C	YML049C
			YKL093W	YJR147W	YJR147W					YBL040C	YBL040C	YBL103C	YBL103C
			YDR508C	YJR111C	YJR111C					YDR286C	YDR286C	YGR108W	YGR108W
			YJL194W	YOR137C	YOR137C					YML086C	YML086C	YGL131C	YGL131C
			YNR044W	YLR462W	YLR462W					YLR204W	YLR204W	YBL079W	YBL079W
			YNL050C	YML016C	YML016C					YJL122W	YJL122W	YDR176W	YDR176W
			YOL034W	YPL172C	YPL172C					YJL218W	YJL218W	YGL158W	YGL158W
			YPL032C	YBL097W	YBL097W					YDL128W	YDL128W	YJR026W	YJR026W
			YGR040W	YPL130W	YPL130W					YIL098C	YIL098C	YDR256C	YDR256C
			YPR125W	YOL128C	YOL128C					YML052W	YML052W	YDR387C	YDR387C
			YJR109C	YCL049C	YCL049C					YER107C	YER107C	YOR071C	YOR071C
			YOR187W	YGR170W	YGR170W					YOL064C	YOL064C	YDR217C	YDR217C
			YMR040W	YJL221C	YJL221C					YPR163C	YPR163C	YDR185C	YDR185C
			YJL138C	YIL169C	YIL169C					YHL048W	YHL048W	YPL122C	YPL122C
			YBL056W	YMR101C	YMR101C					YOL151W	YOL151W	YOR341W	YOR341W
			YIL132C	YIR039C	YIR039C					YDR322W	YDR322W	YBR138C	YBR138C
			YDL013W	YML020W	YML020W					YJL036W	YJL036W	YOL128C	YOL128C
			YIL022W	YDL005C	YDL005C					YBR285W	YBR285W	YIL042C	YIL042C
			YDL066W	YKL221W	YKL221W					YLR459W	YLR459W	YML088W	YML088W
			YKR043C	YER123W	YER123W					YLR378C	YLR378C	YML114C	YML114C
			YPL259C	YBR128C	YBR128C					YCR020C	YCR020C	YNL018C	YNL018C
			YPL063W	YDL090C	YDL090C					YDL115C	YDL115C	YOR134W	YOR134W
			YNL241C	YDR452W	YDR452W					YHR024C	YHR024C	YEL007W	YEL007W
			YLR439W	YDR385W	YDR385W					YBR205W	YBR205W	YPR115W	YPR115W
			YGR294W	YKR069W	YKR069W					YBR153W	YBR153W	YJL038C	YJL038C
			YNL096C	YOR260W	YOR260W					YNL129W	YNL129W	YOR076C	YOR076C
			YHR131C	YHR015W	YHR015W					YEL001C	YEL001C	YML128C	YML128C
			YMR193W	YDR170C	YDR170C					YOR391C	YOR391C	YOR320C	YOR320C
			YDL010W	YDL167C	YDL167C					YKL211C	YKL211C	YOL136C	YOL136C
			YBR285W	YEL050C	YEL050C					YHR037W	YHR037W	YKR102W	YKR102W
			YER085C	YIR031C	YIR031C					YAL012W	YAL012W	YJR119C	YJR119C
			YMR255W	YJL071W	YJL071W					YJR074W	YJR074W	YKL217W	YKL217W
			YLR393W	YPL119C	YPL119C					YKL186C	YKL186C	YDR490C	YDR490C
			YPL233W	YJR084W	YJR084W					YER092W	YER092W	YOR386W	YOR386W
			YLR068W	YDL056W	YDL056W					YKL160W	YKL160W	YKL185W	YKL185W
			YDL029W	YOR365C	YOR365C					YAL062W	YAL062W	YMR089C	YMR089C
				YDR427W							YJR055W	YDL141W
				YLR006C							YGR173W	YMR250W
				YDR489W							YER091C	YGL249W
				YMR149W							YGL221C	YLL051C
				YLR375W							YGR180C	YJL041W
				YMR114C							YNR043W	YGL184C
				YJL153C							YLR421C	YNL008C
				YDR279W							YNR046W	YLR086W
				YOL142W							YOL005C	YDL167C
				YOR358W							YDR120C	YMR275C
				YBR018C							YKR041W	YDL028C
				YMR296C							YGL231C	YBR123C
				YOR198C							YLR418C	YDR282C
				YKR037C							YJR060W	YKL201C
				YNL078W							YBR026C	YHL017W
				YER053C							YDR056C	YPL224C
				YML068W							YDR035W	YDL048C
				YNL051W							YER042W	YOR355W
				YNR018W							YDR468C	YOL013C
				YPL226W							YIR011C	YER173W
				YFL034C-A							YOL065C	YLR223C
				YGR055W							YPL021W	YHR172W
				YAL065C							YHR038W	YJL176C
				YKR098C							YOL038W	YNL199C
				YDL027C							YBR287W	YGL119W
				YKR051W							YAL042W	YIL121W
				YBR180W							YOR002W	YCR057C
				YCL055W							YHR191C	YEL043W
				YIL067C							YOL096C	YPL040C
				YIL117C							YAL030W	YML020W
				YGL009C							YOR332W	YER144C
				YBR257W							YLR370C	YNL124W
				YAL014C							YDL139C	YGR288W
				YOR385W							YHR041C	YEL030W
				YKR062W							YOR012W	YLR173W
				YOR158W							YLR250W	YKR067W
				YLR082C							YBR171W	YNL009W
				YGL133W							YIR008C	YJR001W
				YMR167W							YCR060W	YPL214C
				YIL029C							YOR255W	YMR119W
				YBL033C							YPL086C	YHR035W
				YLR418C							YGL262W	YML032C
				YJL010C							YPL128C	YJL044C
				YIL049W							YIR036C	YOR195W
				YDL015C							YJR132W	YNL139C
				YBL063W							YOL014W	YPR121W
				YGR093W							YJL124C	YGL036W
				YKL010C							YPR067W	YLR212C
				YER045C							YDR357C	YLR114C
				YLR059C							YLR306W	YOR154W
				YER185W							YDR383C	YBR182C
				YOR075W							YDR482C	YER060W
				YCR039C							YOL070C	YFL053W
				YOR188W							YIL158W	YJR028W
				YNL036W							YER137C	YNL277W
				YPL188W							YOR310C	YOR291W
				YJR028W							YEL021W	YKR064W
				YAL013W							YDR538W	YDR363W
				YML114C							YOR115C	YOR337W
				YDR388W							YGR095C	YNL046W
				YLR137W							YLR026C	YDR356W
				YHR036W							YGL220W	YMR204C
				YOR028C							YBR222C	YMR259C
				YNL339C							YBR091C	YPL270W
				YGR032W							YKL021C	YHR084W
				YJL050W							YMR314W	YDR009W
				YJL008C							YPL048W	YJL162C
				YER151C							YDR179C	YIR039C
				YBR185C							YOR257W	YDR076W
				YDL127W							YNL214W	YJL029C
				YLR267W							YLR074C	YLL021W
				YNL194C							YOL077C	YML029W
				YMR061W							YKR006C	YOR322C
				YGL192W							YER046W	YBL101C
				YER080W							YGR078C	YMR319C
				YML043C							YLR027C	YOR017W
				YKR002W							YNR024W	YGL125W
				YDR406W							YPR037C	YFR018C
				YNL304W							YER001W	YGR143W
				YPR111W							YPR133C	YJR110W
				YPL138C							YPR062W	YLR394W
				YNR070W							YDR390C	YDL020C
				YKR072C							YPL117C	YPL074W
				YOR042W							YCL029C	YML034W
				YBR030W							YHR157W	YDL170W
				YAR018C							YKL181W	YNL167C
				YOL148C							YGL183C	YLR462W
				YDL129W							YBR122C	YJL110C
				YGR044C							YDR059C	YLR164W
				YIL003W							YOL057W	YDR223W
				YAR033W							YGL187C	YDR197W
				YDR234W							YER145C	YML006C
				YMR145C							YKL122C	YOL115W
				YJL060W							YDL010W	YFL025C
				YER153C							YIL093C	YLR177W
				YJL099W							YHR169W	YDR254W
				YGL023C							YFL051C	YFL052W
				YKR023W							YKL002W	YOR301W
				YOL010W							YPL252C	YEL053C
				YGR146C							YAL060W	YMR192W
				YNL238W							YER189W	YGL124C
				YPR027C							YLR258W	YHR154W
				YGL137W							YGR167W	YJR136C
				YCR107W							YJR032W	YMR046C
				YGR250C							YOL094C	YPR178W
				YLL028W							YHR068W	YCR039C
				YIL078W							YER100W	YMR153W
				YIL090W							YML036W	YFR029W
				YOL112W							YGR203W	YJL102W
				YDR514C							YKL041W	YLL048C
				YFL008W							YDR248C	YLR238W
				YLR019W							YDL166C	YLL008W
				YHR016C							YHR112C	YIL146C
				YLR080W							YPL078C	YBR240C
				YNL027W							YBR069C	YDR316W
				YNL018C							YLR059C	YOR212W
				YBR298C							YDL098C	YOL063C
				YPL123C							YLR161W	YMR169C
				YHR032W							YIR024C	YCL051W
				YLR348C							YLR300W	YMR191W
				YGR016W							YIL027C	YIL001W
				YML062C							YML078W	YPR002W
				YNL250W							YGR275W	YKR017C
				YNR031C							YGR063C	YDR026C
				YNL321W							YDL111C	YMR023C
				YOR164C							YGL087C	YLR014C
				YNL166C							YHL013C	YMR085W
				YDL073W							YFL012W	YCR048W
				YLR292C							YDR412W	YGL167C
				YDL093W							YOR283W	YMR015C
				YBL004W							YGR211W	YMR187C
				YOL091W							YHR019C	YBL101W-B
				YPL009C							YEL002C	YGR227W
				YGR210C							YMR225C	YEL070W
				YER119C							YBL044W	YKR036C
				YHR066W							YOL067C	YDR027C
				YKR038C							YNR022C	YPL202C
				YDR313C							YIL009C-A	YDL238C
				YKL182W							YFL065C	YDR369C
				YNL003C							YMR071C	YDR125C
				YDL119C							YPR143W	YGL038C
				YOL087C							YFR025C	YNL186W
				YNL006W							YML126C	YDR311W
				YPR204W							YKL104C	YBR297W
				YDR449C							YLR199C	YPR196W
				YGL200C							YOR095C	YER080W
				YCL057W							YER183C	YKR005C
				YLL002W							YDR358W	YBR223C
				YAL015C							YBL041W	YNL127W
				YDR035W							YBL015W	YGR194C
				YER126C							YER182W	YCL052C
				YBR068C							YPL170W	YDR523C
				YNL320W							YKR049C	YGL145W
				YLR360W							YIL138C	YKL135C
				YDR283C							YKR020W	YJL165C
				YDR251W							YOL135C	YLR360W
				YFR015C							YNR008W	YPL231W
				YNL074C							YIR009W	YPR171W
				YMR283C							YGL121C	YJL045W
				YLR173W							YKL170W	YBR255W
				YBR012W-A							YBR219C	YLR031W
				YKR104W							YMR110C	YDL159W
				YOR305W							YER187W	YLR165C
				YPL112C							YGR054W	YCR098C
				YDR506C							YNR004W	YGL073W
				YFR048W							YNL086W	YPL103C
				YPL254W							YOR089C	YDL080C
				YLR319C							YFL041W	YDR335W
				YDR217C							YNR006W	YGL190C
				YJR143C							YNL058C	YDR421W
				YBL034C							YGR234W	YGL169W
				YGL219C							YDR284C	YML132W
				YKR091W							YFR052W	YAR023C
				YNL063W							YKL054C	YBL107C
				YAL022C							YGR152C	YPL105C
				YPR169W							YLR447C	YPR023C
				YGL205W							YML030W	YDR085C
				YFL002C							YKL003C	YDL180W
				YKL222C							YML021C	YAR062W
				YMR160W							YCR101C	YDR362C
				YEL025C							YNL007C	YGL179C
				YER169W							YPL099C	YER060W-A
				YLR342W							YCL064C	YKR039W
				YHR147C							YKL120W	YHL043W
				YJL156C							YML080W	YHR177W
				YPR121W							YCL033C	YKL005C
				YDR196C							YGR026W	YMR137C
				YNL210W							YPR203W	YOR078W
				YAL021C							YKL103C	YFR013W
				YOL018C							YGR277C	YLR254C
				YDR049W							YFR043C	YPL195W
				YPL016W							YCL058C	YDL204W
				YDL017W							YIL104C	YMR177W
				YMR190C							YHR162W	YOR326W
				YMR102C							YIL062C	YLR020C
				YPL281C							YLL053C	YLR106C
				YIL055C							YPR158W	YCL039W
				YPL125W							YLR134W	YMR284W
				YHL050C							YOL104C	YDL186W
				YLR440C							YCR071C	YML083C
				YOR078W							YKL214C	YOR269W
				YLR190W							YKR026C	YPR046W
				YKR054C							YBL064C	YCR066W
				YNR053C							YIR034C	YOL148C
				YGR023W							YOL059W	YOR353C
				YCR076C							YNL231C	YIL115C
				YHR177W							YDL008W	YIL166C
				YNL118C							YDR530C	YDR277C
				YBR156C							YBR214W	YBR186W
				YER158C							YLL029W	YLR108C
				YHR115C							YOR074C	YGL129C
				YJL203W							YGR161C	YCR023C
				YOR152C							YMR113W	YOR166C
				YBR050C							YDR305C	YLR312C
				YOR026W							YDR237W	YKR061W
				YLR084C							YOR150W	YLR453C
				YPL133C							YPL159C	YBR055C
				YOL103W							YPL200W	YDR307W
				YNL072W							YKL175W	YBR131W
				YNL047C							YJR148W	YDL177C
				YNL234W							YBR173C	YMR088C
				YKL145W							YFR050C	YGL215W
				YPR108W							YNL252C	YEL064C
				YDR392W							YKL040C	YDL199C
				YDR235W							YLR056W	YDR425W
				YCR065W							YBL036C	YDR473C
				YPR010C							YDR462W	YOR092W
				YAL011W							YOR286W	YGR083C
				YLR125W							YPR181C	YAR042W
				YPL155C							YDR211W	YDL197C
				YLR357W							YDR373W	YGR046W
				YFL001W							YKL099C	YGL151W
				YBR001C							YBR247C	YDR213W
				YBR074W							YDR487C	YMR253C
				YHL025W							YHR018C	YER130C
				YHL010C							YFL044C	YDR107C
				YFR026C							YHR069C	YPL049C
				YOR037W							YOR136W	YMR212C
				YPL135W							YDR372C	YNL223W
				YOR223W							YMR200W	YMR020W
				YJR045C							YKR068C	YBR238C
				YPL055C							YER174C	YDR089W
				YIR001C							YML098W	YLR443W
				YOR250C							YGL051W	YDR306C
				YPR181C							YJR105W	YGL170C
				YLR136C							YLR156W	YDR239C
				YGR047C							YKL091C	YER015W
				YER157W							YOR374W	YPL071C
				YGL003C							YPL271W	YPR018W
				YHR074W							YJR101W	YDR515W
				YOR321W							YLL017W	YPR111W
				YOR239W							YPL034W	YML018C
				YDR046C							YIL161W	YKL221W
				YJL047C							YDR511W	YLR251W
				YBL064C							YDR188W	YPR186C
				YDR074W							YDL202W	YJL057C
				YPR009W							YIL016W	YPL110C
				YHR159W							YBL016W	YKL093W
				YDR390C							YER003C	YMR012W
				YBR296C							YDR091C	YDR266C
				YEL020C							YJL035C	YML031W
				YOR017W							YBR236C	YLR094C
				YJR042W							YDL043C	YIL029C
				YLR207W							YGL050W	YBR004C
				YMR016C							YJL121C	YJL054W
				YOR156C							YDR045C	YBR168W
				YIR034C							YNL292W	YFL008W
				YJR051W							YOR213C	YGR142W
				YCR095C							YHR111W	YPR193C
				YKL212W							YGR141W	YDL203C
				YGR010W							YNL269W	YER077C
				YDR527W							YBR035C	YER040W
				YNL083W							YDR480W	YDR200C
				YGR276C							YHR201C	YLR082C
				YBR130C							YMR009W	YNL020C
				YDL024C							YLR016C	YNL136W
				YIL079C							YGR262C	YMR223W
				YLL010C							YLR415C	YDR536W
				YJR118C							YMR311C	YCR024C
				YHR114W							YKL167C	YLR139C
				YOR377W							YER099C	YOR148C
				YBR202W							YBR101C	YLR174W
				YOR155C							YMR112C	YDR364C
				YOL145C							YHR122W	YGR149W
				YIL122W							YDR339C	YHR118C
				YPL201C							YMR144W	YBR042C
				YAL046C							YBR126C	YBL047C
				YLR373C							YFR006W	YDR109C
				YMR191W							YMR040W	YBR298C
				YFL023W							YDR084C	YLL006W
				YPR147C							YIL061C	YOL165C
				YJR093C							YIL108W	YPR075C
				YJR033C							YNL137C	YNL142W
				YFR002W							YKL141W	YIL160C
				YGR268C							YJR142W	YJL060W
				YLL056C							YKR052C	YBR225W
				YDR395W							YNL312W	YGL093W
				YOR130C							YKL007W	YHR011W
				YMR235C							YGL048C	YCR092C
				YNL219C							YDR533C	YNL165W
				YOR355W							YDR105C	YHR159W
				YNL223W							YOR111W	YJL069C
				YML104C							YBR242W	YGL258W
				YJR076C							YDR304C	YLR098C
				YGL180W							YFR049W	YOR207C
				YBR080C							YDL021W	YGR270W
				YBR029C							YEL037C	YCR099C
				YDR481C							YLR064W	YGR122W
				YML088W							YCR046C	YMR229C
				YOR194C							YJL043W	YBR028C
				YDR407C							YJR065C	YER041W
				YBL101W-A							YJR144W	YGL075C
				YOL073C							YIR007W	YJR031C
				YPL212C							YMR222C	YLR047C
				YGL237C							YMR296C	YFL013C
				YCR017C							YOR173W	YCL048W
				YOL136C							YER134C	YMR024W
				YHR155W							YBR088C	YDL112W
				YMR206W							YDL169C	YER124C
				YIL047C							YGL237C	YCR079W
				YDR041W							YFR017C	YML038C
				YJR017C							YDR062W	YDR179W-A
				YLR174W							YBR261C	YGR116W
				YDL224C							YDR022C	YML096W
				YLR346C							YKL140W	YKL165C
				YKL213C							YNL100W	YDL227C
				YNL123W							YIL034C	YLR276C
				YDR370C							YLR315W	YNL152W
				YKL089W							YHR043C	YDR470C
				YDR460W							YKR074W	YGL023C
				YPR157W							YKL084W	YBR293W
				YDR190C							YMR042W	YAL034C
				YOR091W							YOR216C	YDL025C
				YDR375C							YFL057C	YLR105C
				YKL101W							YJR050W	YML072C
				YGR196C							YBR046C	YLL054C
				YGL067W							YGL019W	YBL080C
				YLR248W							YJL196C	YNL218W
				YBL006C							YHR133C	YGL164C
				YFR046C							YDL123W	YLR023C
				YBR079C							YER126C	YPR175W
				YOR212W							YNL141W	YFL049W
				YIL075C							YPL240C	YNR075W
				YPR075C							YCL066W	YPR112C
				YDR300C							YPR060C	YOL018C
				YHR109W							YIL024C	YNR010W
				YGR278W							YDL060W	YMR270C
				YKL181W							YGL004C	YJR124C
				YJR068W							YBL038W	YMR209C
				YJL085W							YER023W	YKL106W
				YOR324C							YOR042W	YML027W
				YJL062W							YBR199W	YGR169C
				YGR048W							YPR082C	YKL162C
				YPR083W							YCR040W	YHL010C
				YOR291W							YDR201W	YMR198W
				YDR218C							YGR130C	YJL061W
				YIL103W							YGR080W	YKR077W
				YNL151C							YLR197W	YPL019C
				YCR098C							YJL117W	YGL251C
				YDL087C							YAL064W-B	YIL097W
				YJR149W							YBR052C	YMR164C
				YGL197W							YJR067C	YDR317W
				YDR379W							YHL044W	YJL149W
				YNR027W							YKL013C	YDR141C
				YLR426W							YOR123C	YDL113C
				YEL043W							YBL069W	YOL020W
				YDR176W							YHR126C	YDL156W
				YBR114W							YHR192W	YPL245W
				YML080W							YGR020C	YMR279C
				YMR147W							YPL111W	YDL133W
				YBR081C							YEL035C	YBR280C
				YBR084W							YGL224C	YMR037C
				YGR286C							YNL200C	YER164W
				YAL034C							YPL028W	YLR142W
				YGR113W							YPL234C	YDL093W
				YBR157C							YLL042C	YLR135W
				YBR071W							YIR026C	YMR036C
				YBR103W							YLR186W	YBR245C
				YFL034C-B							YHL027W	YOL073C
				YDR009W							YNL115C	YPL060W
				YCR045C							YHR132C	YBR281C
				YHR002W							YIR015W	YNL078W
				YPL230W							YNL328C	YDR073W
				YGL141W							YOL022C	YPR048W
				YBR182C							YGL017W	YOR023C
				YNR071C							YDL213C	YOR388C
				YCR067C							YPL108W	YIL105C
				YER049W							YIL154C	YOR110W
				YBR195C							YOR175C	YMR219W
				YDR159W							YNL133C	YLR405W
				YGL096W							YPL237W	YJL108C
				YAL037W							YBR254C	YNL307C
				YHR022C							YMR246W	YOL053W
				YDR364C							YDL120W	YMR098C
				YFL052W							YLR433C	YLR125W
				YNL314W							YJR063W	YPL135W
				YPL004C							YHR213W	YOR149C
				YJL201W							YDR465C	YML068W
				YBR042C							YGL081W	YGR266W
				YGR157W							YLR051C	YCR028C
				YGR041W							YER085C	YBL007C
				YDR539W							YOR128C	YPL230W
				YBL098W							YNL081C	YPL221W
				YFR018C							YFL061W	YMR051C
				YDL222C							YGL232W	YOL003C
				YCL052C							YIL116W	YMR124W
				YDR057W							YNR014W	YLR288C
				YOL069W							YBR037C	YOR044W
				YFR031C							YMR181C	YJL221C
				YGR142W							YLR120C	YLL057C
				YDR307W							YNL001W	YGL259W
				YPL069C							YBR268W	YPR029C
				YFL046W							YGL057C	YJL080C
				YHR003C							YOR317W	YMR139W
				YOR339C							YFR024C-A	YJL125C
				YLR290C							YOR197W	YIL135C
				YPL283C							YPL144W	YJR042W
				YOR371C							YER055C	YKL161C
				YPL282C							YMR087W	YOR377W
				YJR102C							YLR414C	YOL031C
				YOR229W							YLR170C	YOL042W
				YOL057W							YDL165W	YPR072W
				YBL088C							YLR440C	YOR266W
				YOR033C							YKR042W	YER078C
				YOL114C							YNL108C	YBR192W
				YLR133W							YFL016C	YLR131C
				YLR132C							YIL142W	YLR375W
				YML037C							YML008C	YNL154C
				YAL020C							YLL041C	YDR370C
				YJR160C							YNR064C	YIL068C
				YPL279C							YJR057W	YNR055C
				YGR169C							YMR025W	YNR066C
				YBL113C							YER039C	YJR049C
				YNL142W							YJL186W	YGR179C
				YER096W							YHR034C	YCL008C
				YML006C							YIR043C	YBR220C
				YKR077W							YMR022W	YLL035W
				YMR211W							YML127W	YGR286C
				YMR087W							YJR017C	YKL132C
				YGL053W							YBR143C	YDR501W
				YDR541C							YJL055W	YLR080W
				YKL088W							YKL210W	YKR076W
				YAL025C							YGL097W	YGR276C
				YMR032W							YML048W	YFR016C
				YPR134W							YDL164C	YJR149W
				YLR399C							YOR281C	YBR060C
				YLR417W							YIR030C	YGL092W
				YMR212C							YOR262W	YNR019W
				YOR019W							YER095W	YMR273C
				YNL272C							YPR069C	YLR219W
				YCL002C							YOR036W	YJL070C
				YDL211C							YJL096W	YNL087W
				YBL103C							YER010C	YMR010W
				YOR304W							YEL060C	YGL010W
				YMR213W							YGL061C	YEL050C
				YPR185W							YKR025W	YMR017W
				YML017W							YAR007C	YHL007C
				YDR347W							YOR097C	YOL091W
				YPR002W							YBL050W	YPR104C
				YGR202C							YNL246W	YMR058W
				YDR444W							YEL019C	YLR130C
				YEL076C							YOR117W	YBR274W
				YGL153W							YBL021C	YPL255W
				YGR187C							YBL025W	YCR014C
				YER122C							YNR036C	YPR010C
				YPR179C							YML101C	YMR210W
				YNR023W							YLR119W	YPR119W
				YHR214C-B							YFR009W	YJL020C
				YOR389W							YHL006C	YJR147W
				YOL054W							YLR003C	YGR058W
				YHR078W							YCR082W	YML071C
				YPR163C							YML011C	YHR021W-A
				YGR198W							YDR013W	YJL047C
				YOL101C							YPR116W	YKL098W
				YOR092W							YOR357C	YER054C
				YNL204C							YML094W	YLR032W
				YJL084C							YLR356W	YMR277W
				YGL105W							YCR027C	YMR004W
				YNL215W							YOR145C	YOR368W
				YGR094W							YDR054C	YFL011W
				YHR126C							YMR033W	YDL090C
				YIL116W							YKL067W	YJR138W
				YMR152W							YKL128C	YLR189C
				YBL029W							YJR045C	YOR132W
				YHR167W							YLR245C	YHR096C
				YDR184C							YOR161C	YBR001C
				YJR097W							YDR405W	YIL026C
				YOR065W							YGR044C	YGL233W
				YNL270C							YOR112W	YGL083W
				YPL184C							YKL126W	YJR140C
				YFR021W							YKR001C	YJR158W
				YPL094C							YHR074W	YCL044C
				YLL036C							YOR394W	YPR198W
				YBL031W							YHL040C	YOR246C
				YML115C							YHR188C	YOL116W
				YHR206W							YPR073C	YJR134C
				YNL073W							YKR093W	YGR281W
				YKL112W							YJL134W	YLR423C
				YJR053W							YBL058W	YNR063W
				YCL067C							YLR193C	YAL047C
				YLR453C							YHR197W	YPR078C
				YMR035W							YOR164C	YMR135C
				YDR520C							YJL011C	YDR440W
				YNL288W							YJL063C	YLR010C
				YDR409W							YJL034W	YFL030W
				YJR015W							YKL046C	YKR022C
				YOR297C							YPR028W	YPL171C
				YOR134W							YHR136C	YNL080C
				YNR012W							YDR246W	YLR361C
				YDL171C							YBR053C	YDR261C
				YPR021C							YPL277C	YLR063W
				YGL104C							YAL055W	YDR161W
				YMR118C							YOR261C	YDR524C
				YOL116W							YBR279W	YHR017W
				YLR335W							YNL166C	YDR137W
				YDL188C							YOR250C	YLR398C
				YNL092W							YDR441C	YGR010W
				YJL054W							YBR169C	YMR026C
				YLR162W							YOR204W	YDR330W
				YPL236C							YLR022C	YGR223C
				YGR046W							YDL193W	YDR147W
				YBR299W							YGR132C	YER017C
				YOR310C							YBR107C	YBR200W
				YNL004W							YNL156C	YER096W
				YAR019C							YMR003W	YNR011C
				YKL019W							YOL024W	YDR253C
				YHR117W							YLR201C	YDR464W
				YPR162C							YOR289W	YMR201C
				YOR066W							YNL229C	YDL109C
				YDR026C							YOL017W	YPL193W
				YPR137W							YMR262W	YJR092W
				YML018C							YHR181W	YKL079W
				YMR272C							YGL001C	YHR176W
				YGR231C							YIL065C	YPL168W
				YPL168W							YOR157C	YCL032W
				YGR244C							YLR225C	YDR541C
				YBR026C							YDL198C	YIL045W
				YGR062C							YML085C	YOL145C
				YGR031W							YER128W	YJL141C
				YOR202W							YDR272W	YPL014W
				YNR061C							YML077W	YEL063C
				YOL033W							YMR255W	YHR158C
				YHR172W							YOR209C	YHL030W
				YHR072W							YOR187W	YOR339C
				YBR287W							YGL228W	YOR026W
				YMR084W							YER110C	YKL004W
				YBR070C							YEL011W	YBL054W
				YBR245C							YBR151W	YLL028W
				YIL120W							YNL064C	YGR246C
				YKR044W							YOR069W	YJL016W
				YLR117C							YBR077C	YML019W
				YPR109W							YDR347W	YMR283C
				YLR163C							YPL059W	YLR246W
				YFL027C							YPR172W	YFR046C
				YGL004C							YNL265C	YBL020W
				YLR429W							YGR248W	YNL116W
				YGL234W							YPL190C	YNR032W
				YGR096W							YKR007W	YGR127W
				YEL058W							YBL042C	YML047C
				YJR151C							YLR292C	YOL103W
				YDR021W							YCR059C	YKL014C
				YGR296W							YOL129W	YDR293C
				YHR201C							YHR016C	YNR027W
				YMR319C							YKL112W	YDR229W
				YDR118W							YER048C	YER038C
				YDR011W							YOR194C	YMR313C
				YDL209C							YBL086C	YDR111C
				YBR250W							YPL096W	YKL219W
				YJR043C							YAL033W	YBR083W
				YPR118W							YOR356W	YOR127W
				YPL267W							YJR058C	YPL217C
				YMR195W							YIL087C	YHL009C
				YBR138C							YNL045W	YDR061W
				YFR055W							YPR033C	YPL055C
				YER095W							YNR050C	YNR041C
				YJL004C							YPR103W	YKL191W
				YPR189W							YMR016C	YDL013W
				YNL317W							YHR114W	YPL018W
				YDR060W							YLR065C	YBR076W
				YNL012W							YCR047C	YLR107W
				YOL125W							YDR429C	YBR250W
				YIL089W							YMR044W	YJL076W
				YOL020W							YPR187W	YOL062C
				YJR049C							YOR335C	YOR034C
				YJL125C							YGL245W	YHR129C
				YJL091C							YGR145W	YFR026C
				YLR034C							YDL084W	YGR101W
				YBR094W							YDR341C	YIR006C
				YGR246C							YLR060W	YJR041C
				YMR202W							YCL031C	YCR094W
				YOR059C							YML060W	YDR439W
				YDR164C							YLR209C	YOR116C
				YFL009W							YLR113W	YER024W
				YOR043W							YDL148C	YML013W
				YHR027C							YGL247W	YJR046W
				YHL035C							YIL103W	YLR307W
				YLR411W							YNL104C	YJR059W
				YBR169C							YBL082C	YPL244C
				YDR122W							YNL090W	YER171W
				YGL163C							YGR174C	YKL022C
				YNL005C							YMR038C	YBR218C
				YJL134W							YEL048C	YGL248W
				YIR036C							YIL020C	YIL079C
				YDR421W							YJL161W	YPL113C
				YDR232W							YKR085C	YDR005C
				YGR213C							YAL016W	YKL043W
				YPL160W							YLR181C	YLR399C
				YLR197W							YGL200C	YHR210C
				YNR075W							YMR027W	YDR124W
				YHL004W							YPL010W	YPL279C
				YKL087C							YOR253W	YER014W
				YPL199C							YKL145W	YKL011C
				YKR089C							YPR081C	YPL281C
				YDR492W							YNL305C	YOR028C
				YBR297W							YNL056W	YOL041C
				YGL083W							YOR297C	YPL152W
				YDR503C							YCL026C-A	YPL012W
				YML069W							YML009C	YIR028W
				YGR080W							YGL047W	YBR167C
				YMR274C							YHR123W	YMR101C
				YOL154W							YHL036W	YPL024W
				YKL074C							YJL024C	YBR270C
				YNR033W							YNL006W	YBR050C
				YOL038W							YGR055W	YPL203W
				YDR123C							YJR088C	YDR065W
				YBL007C							YOR223W	YGR249W
				YLR457C							YNL219C	YDL145C
				YLR228C							YOR155C	YPR024W
				YML081W							YOR254C	YLR239C
				YPL105C							YPR101W	YDL019C
				YDR456W							YKL059C	YLR019W
				YGR177C							YPL067C	YAL011W
				YML133C							YMR183C	YMR237W
				YBR053C							YJR102C	YPR004C
				YOR370C							YMR158W	YDL027C
				YKR055W							YNL002C	YJR160C
				YDR293C							YML064C	YHR054C
				YDR124W							YAL064C-A	YKL139W
				YHR171W							YMR061W	YGL159W
				YER154W							YOR133W	YJL116C
				YGL196W							YFL068W	YBR296C
				YJR134C							YDR404C	YDR131C
				YPR032W							YHR042W	YGL173C
				YPL214C							YHR012W	YBL074C
				YGL263W							YLR141W	YML118W
				YKL165C							YMR059W	YER125W
				YIL129C							YOL009C	YBL081W
				YKL107W							YMR178W	YER161C
				YGL185C							YML124C	YGR260W
				YPL240C							YDR234W	YNL326C
				YBL021C							YER147C	YHR135C
				YDR302W							YLR351C	YGL095C
				YGL047W							YDL108W	YLR242C
				YIR041W							YMR073C	YJR094C
				YBR007C							YOL029C	YNR073C
				YKL154W							YDR066C	YDR400W
				YBR020W							YMR134W	YHR045W
				YML040W							YML050W	YPL165C
				YBL020W							YKL206C	YOL048C
				YHR076W							YDL059C	YDL089W
				YGL161C							YDR260C	YBR065C
				YOR138C							YGL196W	YOL112W
				YLR010C							YDR469W	YBR288C
				YAL063C							YOR221C	YGR292W
				YOL107W							YOR196C	YMR154C
				YIL019W							YAR008W	YMR115W
				YNL193W							YOR062C	YBR289W
				YBR115C							YIL064W	YIL122W
				YDR211W							YBL093C	YNL233W
				YBR024W							YBR166C	YER179W
				YER139C							YAL059W	YDL085W
				YBR105C							YKL143W	YNL088W
				YDR166C							YML079W	YFL002C
				YFL064C							YJR096W	YDR198C
				YJL036W							YHR153C	YOR217W
				YDR191W							YKL184W	YGR216C
				YLR436C							YNR040W	YBR183W
				YNL023C							YNL185C	YMR206W
				YOR084W							YJL003W	YCR019W
				YKR064W							YLR397C	YHR139C
				YML118W							YNL035C	YOR124C
				YPL217C							YEL058W	YDL154W
				YHR052W							YBR119W	YDR456W
				YLR064W							YGR263C	YPR013C
				YIL095W							YDR345C	YOL157C
				YPR093C							YOR304C-A	YCL049C
				YBR274W							YER004W	YPR169W
				YOL017W							YJR112W	YGR062C
				YMR196W							YGR202C	YGR261C
				YAR008W							YML069W	YLR070C
				YMR171C							YOR230W	YJR154W
				YNL252C							YFR008W	YNL234W
				YBR006W							YDR408C	YKL012W
				YOR372C							YLR271W	YLR206W
				YPR065W							YPR058W	YPL161C
				YMR157C							YGR066C	YNL026W
				YNL327W							YMR052W	YIL107C
				YBR262C							YGL172W	YDR202C
				YNL099C							YER156C	YFL023W
				YMR046C							YJR107W	YPR189W
[truncated: 598 more rows]

## Sheet: initx1_hi1
GO biological process complete	#	#	expected	Fold Enrichment	+/-	raw P value	FDR
cytoplasmic translation	152	11	1.36	8.11	+	8.63e-08	0.000426
GO molecular function complete	#	#	expected	Fold Enrichment	+/-	raw P value	FDR
structural molecule activity	290	13	2.59	5.02	+	9.44e-07	0.0011
structural constituent of ribosome	191	11	1.7	6.45	+	7.73e-07	0.0018
catalytic activity	2031	5	18.13	0.28	-	1.36e-05	0.0105
GO cellular component complete	#	#	expected	Fold Enrichment	+/-	raw P value	FDR
membrane-bounded organelle	3257	12	29.07	0.41	-	1.45e-08	1.47e-05
intracellular membrane-bounded organelle	3209	12	28.65	0.42	-	3.8e-08	1.91e-05
cytosolic ribosome	159	11	1.42	7.75	+	1.33e-07	4.48e-05
cell part	4093	27	36.54	0.74	-	3.81e-06	0.000481
intracellular part	3977	25	35.5	0.7	-	4.44e-06	0.000498
cell	4095	27	36.55	0.74	-	3.54e-06	0.000511
ribosomal subunit	212	11	1.89	5.81	+	2.07e-06	0.000523
intracellular	3986	25	35.58	0.7	-	3.4e-06	0.000572
cytosolic part	220	11	1.96	5.6	+	2.94e-06	0.000593
ribosome	296	11	2.64	4.16	+	4.48e-05	0.00452
cytosolic large ribosomal subunit	82	6	0.73	8.2	+	0.000103	0.0094
cytosolic small ribosomal subunit	63	5	0.56	8.89	+	0.000289	0.0243
intracellular ribonucleoprotein complex	611	14	5.45	2.57	+	0.00056	0.0404
ribonucleoprotein complex	611	14	5.45	2.57	+	0.00056	0.0435
PANTHER Protein Class	#	#	expected	Fold Enrichment	+/-	raw P value	FDR
RNA binding protein	354	11	3.16	3.48	+	0.000216	0.0359

## Sheet: initx1_hi5
GO biological process complete	#	#	expected	Fold Enrichment	+/-	raw P value	FDR
cytoplasmic translation	152	57	7.55	7.55	+	5.26e-30	2.6e-26
translation	310	65	15.4	4.22	+	3.72e-22	9.2e-19
peptide biosynthetic process	314	65	15.6	4.17	+	6.87e-22	1.13e-18
peptide metabolic process	346	67	17.19	3.9	+	3.4e-21	4.2e-18
amide biosynthetic process	354	65	17.58	3.7	+	1.97e-19	1.95e-16
cellular amide metabolic process	408	67	20.26	3.31	+	9.25e-18	7.61e-15
organonitrogen compound biosynthetic process	741	71	36.8	1.93	+	4.41e-08	3.11e-05
cellular nitrogen compound biosynthetic process	909	79	45.15	1.75	+	2.77e-07	0.000171
macromolecule biosynthetic process	941	80	46.74	1.71	+	5.97e-07	0.000268
cellular macromolecule biosynthetic process	939	80	46.64	1.72	+	5.8e-07	0.000287
cellular protein metabolic process	1022	85	50.76	1.67	+	5.29e-07	0.00029
rRNA transport	17	9	0.84	10.66	+	1.56e-06	0.000592
rRNA export from nucleus	17	9	0.84	10.66	+	1.56e-06	0.000642
ribonucleoprotein complex biogenesis	425	45	21.11	2.13	+	2.72e-06	0.000959
ribosome biogenesis	353	39	17.53	2.22	+	4.83e-06	0.00159
protein metabolic process	1085	85	53.89	1.58	+	6.57e-06	0.00203
gene expression	1118	85	55.53	1.53	+	2.41e-05	0.00661
cellular component biogenesis	883	71	43.86	1.62	+	2.4e-05	0.00698
ribosomal small subunit biogenesis	128	19	6.36	2.99	+	5.08e-05	0.0132
mitochondrial respiratory chain complex IV assembly	12	6	0.6	10.07	+	0.00012	0.0298
GO molecular function complete	#	#	expected	Fold Enrichment	+/-	raw P value	FDR
structural constituent of ribosome	191	62	9.49	6.54	+	7.47e-30	1.74e-26
structural molecule activity	290	68	14.4	4.72	+	1.03e-25	1.21e-22
catalytic activity	2031	49	100.88	0.49	-	1.24e-12	9.61e-10
small molecule binding	785	8	38.99	0.21	-	5.36e-10	2.5e-07
ion binding	1303	25	64.72	0.39	-	4.71e-10	2.75e-07
nucleoside phosphate binding	727	7	36.11	0.19	-	1.72e-09	5.73e-07
nucleotide binding	727	7	36.11	0.19	-	1.72e-09	6.68e-07
purine ribonucleotide binding	636	5	31.59	0.16	-	2.71e-09	7.03e-07
purine nucleotide binding	641	5	31.84	0.16	-	2.7e-09	7.87e-07
purine ribonucleoside triphosphate binding	635	5	31.54	0.16	-	4.28e-09	9.98e-07
anion binding	804	10	39.93	0.25	-	5.1e-09	1.08e-06
carbohydrate derivative binding	658	6	32.68	0.18	-	7.94e-09	1.54e-06
ribonucleotide binding	648	6	32.18	0.19	-	1.2e-08	2.15e-06
adenyl ribonucleotide binding	549	4	27.27	0.15	-	2.6e-08	3.79e-06
adenyl nucleotide binding	553	4	27.47	0.15	-	2.59e-08	4.03e-06
hydrolase activity	863	13	42.86	0.3	-	2.51e-08	4.19e-06
ATP binding	548	4	27.22	0.15	-	4.1e-08	5.63e-06
drug binding	598	6	29.7	0.2	-	9.31e-08	1.21e-05
transferase activity	755	16	37.5	0.43	-	5.37e-05	0.0066
RNA binding	502	46	24.93	1.84	+	6.27e-05	0.00731
transcription regulator activity	199	0	9.88	< 0.01	-	0.000102	0.0113
phosphotransferase activity, alcohol group as acceptor	174	0	8.64	< 0.01	-	0.000355	0.0376
GO cellular component complete	#	#	expected	Fold Enrichment	+/-	raw P value	FDR
cytosolic ribosome	159	63	7.9	7.98	+	1.78e-34	1.8e-31
ribosomal subunit	212	63	10.53	5.98	+	1.53e-28	7.7e-26
ribosome	296	72	14.7	4.9	+	3.14e-28	1.06e-25
cytosolic part	220	63	10.93	5.77	+	8.86e-28	2.23e-25
cytosolic large ribosomal subunit	82	35	4.07	8.59	+	8.08e-20	1.63e-17
large ribosomal subunit	126	37	6.26	5.91	+	1.73e-16	2.9e-14
intracellular ribonucleoprotein complex	611	80	30.35	2.64	+	5.43e-16	6.85e-14
ribonucleoprotein complex	611	80	30.35	2.64	+	5.43e-16	7.83e-14
cytosolic small ribosomal subunit	63	26	3.13	8.31	+	1.22e-14	1.37e-12
small ribosomal subunit	86	26	4.27	6.09	+	4.59e-12	4.63e-10
cytosol	705	75	35.02	2.14	+	1.16e-10	1.06e-08
non-membrane-bounded organelle	1108	97	55.03	1.76	+	1.88e-09	1.46e-07
intracellular non-membrane-bounded organelle	1108	97	55.03	1.76	+	1.88e-09	1.58e-07
membrane-bounded organelle	3257	121	161.77	0.75	-	5.28e-09	3.8e-07
intracellular membrane-bounded organelle	3209	120	159.38	0.75	-	2.18e-08	1.47e-06
macromolecular complex	1753	119	87.07	1.37	+	2.67e-05	0.00168
intracellular	3986	180	197.98	0.91	-	0.000151	0.00847
cytochrome complex	19	7	0.94	7.42	+	0.000147	0.00871
intracellular part	3977	180	197.53	0.91	-	0.000276	0.0146
respiratory chain	30	8	1.49	5.37	+	0.000315	0.0159
U4/U6 x U5 tri-snRNP complex	24	7	1.19	5.87	+	0.000479	0.0201
nucleus	1684	58	83.64	0.69	-	0.000425	0.0204
spliceosomal tri-snRNP complex	24	7	1.19	5.87	+	0.000479	0.021
nucleosome	10	5	0.5	10.07	+	0.000461	0.0211
cell	4095	189	203.39	0.93	-	0.000597	0.0241
cell part	4093	189	203.29	0.93	-	0.000623	0.0242
respiratory chain complex	26	7	1.29	5.42	+	0.000718	0.0259
mitochondrial respiratory chain	26	7	1.29	5.42	+	0.000718	0.0268
endomembrane system	887	25	44.06	0.57	-	0.00119	0.0414
nuclear nucleosome	7	4	0.35	11.5	+	0.00124	0.0416
PANTHER Protein Class	#	#	expected	Fold Enrichment	+/-	raw P value	FDR
ribosomal protein	137	42	6.8	6.17	+	2.99e-19	4.96e-17
RNA binding protein	354	53	17.58	3.01	+	1.85e-12	1.53e-10
nucleic acid binding	560	60	27.81	2.16	+	1.8e-08	9.95e-07
hydrolase	378	4	18.77	0.21	-	7.15e-05	0.00297
protease	148	0	7.35	< 0.01	-	0.00122	0.0403

## Sheet: initx1_hi10
GO biological process complete	#	#	expected	Fold Enrichment	+/-	raw P value	FDR
cytoplasmic translation	152	88	15.73	5.6	+	7.27e-33	3.59e-29
translation	310	108	32.07	3.37	+	2.33e-25	3.84e-22
peptide biosynthetic process	314	109	32.49	3.36	+	1.67e-25	4.14e-22
peptide metabolic process	346	112	35.8	3.13	+	3.9e-24	4.81e-21
amide biosynthetic process	354	111	36.62	3.03	+	5.82e-23	5.75e-20
cellular amide metabolic process	408	115	42.21	2.72	+	1.6e-20	1.32e-17
organonitrogen compound biosynthetic process	741	131	76.66	1.71	+	2.49e-09	1.76e-06
ribosome biogenesis	353	74	36.52	2.03	+	7.07e-08	4.37e-05
ribonucleoprotein complex biogenesis	425	83	43.97	1.89	+	1.23e-07	6.77e-05
cellular nitrogen compound biosynthetic process	909	142	94.04	1.51	+	5.94e-07	0.000294
cellular protein metabolic process	1022	154	105.73	1.46	+	1.2e-06	0.00054
cellular macromolecule biosynthetic process	939	143	97.15	1.47	+	1.98e-06	0.000815
ribosome assembly	69	24	7.14	3.36	+	2.72e-06	0.000961
macromolecule biosynthetic process	941	143	97.35	1.47	+	2.63e-06	0.000998
rRNA transport	17	12	1.76	6.82	+	4.7e-06	0.00145
rRNA export from nucleus	17	12	1.76	6.82	+	4.7e-06	0.00155
ribosomal small subunit biogenesis	128	34	13.24	2.57	+	5.78e-06	0.00168
protein metabolic process	1085	156	112.25	1.39	+	1.28e-05	0.00352
heterocycle biosynthetic process	599	31	61.97	0.5	-	1.36e-05	0.00354
cellular component biogenesis	883	132	91.35	1.44	+	1.59e-05	0.00392
ATP metabolic process	75	23	7.76	2.96	+	2.41e-05	0.0054
purine nucleoside triphosphate metabolic process	81	24	8.38	2.86	+	2.57e-05	0.00551
regulation of biological process	1228	86	127.04	0.68	-	2.36e-05	0.00556
aromatic compound biosynthetic process	586	31	60.63	0.51	-	3.08e-05	0.00635
regulation of cellular process	1146	79	118.56	0.67	-	3.24e-05	0.0064
biological regulation	1547	117	160.05	0.73	-	3.91e-05	0.00742
RNA biosynthetic process	382	16	39.52	0.4	-	4.52e-05	0.00745
ribosomal small subunit assembly	27	13	2.79	4.65	+	4.11e-05	0.00752
transcription, DNA-templated	378	16	39.11	0.41	-	4.44e-05	0.00757
purine ribonucleoside triphosphate metabolic process	79	23	8.17	2.81	+	4.76e-05	0.00758
nucleic acid-templated transcription	378	16	39.11	0.41	-	4.44e-05	0.00784
protein phosphorylation	129	1	13.35	0.07	-	5.22e-05	0.00806
macromolecule modification	696	41	72.01	0.57	-	6.3e-05	0.00943
gene expression	1118	156	115.66	1.35	+	6.65e-05	0.00966
regulation of nucleic acid-templated transcription	506	26	52.35	0.5	-	7.29e-05	0.01
regulation of RNA biosynthetic process	506	26	52.35	0.5	-	7.29e-05	0.0103
regulation of nucleobase-containing compound metabolic process	592	33	61.25	0.54	-	8.86e-05	0.0118
regulation of transcription, DNA-templated	499	26	51.62	0.5	-	9.54e-05	0.0124
regulation of biosynthetic process	668	40	69.11	0.58	-	0.000119	0.0139
nucleoside triphosphate metabolic process	90	24	9.31	2.58	+	0.000117	0.0141
ribonucleoside triphosphate metabolic process	83	23	8.59	2.68	+	0.000116	0.0143
regulation of RNA metabolic process	538	29	55.66	0.52	-	0.000114	0.0145
nucleobase-containing compound biosynthetic process	523	28	54.11	0.52	-	0.000129	0.0148
regulation of cellular biosynthetic process	666	40	68.9	0.58	-	0.000151	0.0169
macromolecular complex assembly	401	68	41.49	1.64	+	0.000159	0.0171
organic cyclic compound biosynthetic process	639	38	66.11	0.57	-	0.000156	0.0172
ribonucleoprotein complex assembly	155	34	16.04	2.12	+	0.000171	0.0179
cell cycle	476	25	49.25	0.51	-	0.000182	0.0187
regulation of macromolecule biosynthetic process	638	38	66.01	0.58	-	0.000201	0.0203
maturation of SSU-rRNA	100	25	10.35	2.42	+	0.000235	0.0233
cellular nitrogen compound metabolic process	1637	210	169.36	1.24	+	0.000246	0.0238
ribosomal large subunit biogenesis	103	25	10.66	2.35	+	0.000308	0.0293
regulation of cellular macromolecule biosynthetic process	626	38	64.76	0.59	-	0.00032	0.0298
rRNA processing	240	45	24.83	1.81	+	0.000335	0.0307
cellular macromolecular complex assembly	390	65	40.35	1.61	+	0.000357	0.0321
ribonucleoprotein complex subunit organization	163	34	16.86	2.02	+	0.00039	0.0344
oxidative phosphorylation	31	12	3.21	3.74	+	0.000409	0.0349
hydrogen ion transmembrane transport	52	16	5.38	2.97	+	0.000405	0.0351
mitochondrial electron transport, cytochrome c to oxygen	10	7	1.03	6.77	+	0.000513	0.043
organelle assembly	134	29	13.86	2.09	+	0.000552	0.0455
GO molecular function complete	#	#	expected	Fold Enrichment	+/-	raw P value	FDR
structural constituent of ribosome	191	99	19.76	5.01	+	4.59e-34	1.07e-30
structural molecule activity	290	113	30	3.77	+	4.17e-30	4.86e-27
catalytic activity	2031	135	210.12	0.64	-	7.4e-12	5.75e-09
ion binding	1303	71	134.8	0.53	-	3.6e-11	2.1e-08
small molecule binding	785	34	81.21	0.42	-	1.45e-09	6.78e-07
purine nucleotide binding	641	25	66.32	0.38	-	4.66e-09	1.81e-06
purine ribonucleotide binding	636	25	65.8	0.38	-	6.53e-09	2.18e-06
purine ribonucleoside triphosphate binding	635	25	65.69	0.38	-	9.25e-09	2.7e-06
nucleoside phosphate binding	727	32	75.21	0.43	-	1.29e-08	3.02e-06
drug binding	598	23	61.87	0.37	-	1.45e-08	3.07e-06
adenyl nucleotide binding	553	20	57.21	0.35	-	1.68e-08	3.27e-06
nucleotide binding	727	32	75.21	0.43	-	1.29e-08	3.36e-06
adenyl ribonucleotide binding	549	20	56.8	0.35	-	2.38e-08	3.96e-06
ATP binding	548	20	56.69	0.35	-	2.35e-08	4.23e-06
phosphotransferase activity, alcohol group as acceptor	174	0	18	< 0.01	-	3.9e-08	6.07e-06
ribonucleotide binding	648	28	67.04	0.42	-	5.01e-08	7.3e-06
carbohydrate derivative binding	658	29	68.07	0.43	-	6.25e-08	8.58e-06
anion binding	804	40	83.18	0.48	-	7.69e-08	9.97e-06
kinase activity	203	2	21	0.1	-	5.02e-07	6.16e-05
hydrolase activity	863	49	89.28	0.55	-	1.43e-06	0.000167
transferase activity	755	41	78.11	0.52	-	2.76e-06	0.000307
RNA binding	502	86	51.93	1.66	+	1.05e-05	0.00111
protein kinase activity	117	0	12.1	< 0.01	-	1.52e-05	0.00154
protein serine/threonine kinase activity	111	0	11.48	< 0.01	-	3.85e-05	0.00375
rRNA binding	58	19	6	3.17	+	5.92e-05	0.00552
transferase activity, transferring phosphorus-containing groups	284	10	29.38	0.34	-	7.5e-05	0.00673
transcription regulator activity	199	5	20.59	0.24	-	0.000114	0.00988
cation binding	632	37	65.38	0.57	-	0.000141	0.0118
metal ion binding	626	37	64.76	0.57	-	0.000179	0.0144
protein tag	8	7	0.83	8.46	+	0.000201	0.0156
catalytic activity, acting on a protein	432	22	44.69	0.49	-	0.000253	0.0191
DNA binding transcription factor activity	127	2	13.14	0.15	-	0.000579	0.0422
GO cellular component complete	#	#	expected	Fold Enrichment	+/-	raw P value	FDR
cytosolic ribosome	159	91	16.45	5.53	+	9.89e-34	9.98e-31
ribosomal subunit	212	100	21.93	4.56	+	9.05e-32	4.56e-29
ribosome	296	113	30.62	3.69	+	1.83e-29	4.62e-27
cytosolic part	220	98	22.76	4.31	+	1.57e-29	5.29e-27
cytosolic large ribosomal subunit	82	51	8.48	6.01	+	4.29e-20	8.65e-18
large ribosomal subunit	126	58	13.04	4.45	+	5.91e-18	9.94e-16
intracellular ribonucleoprotein complex	611	137	63.21	2.17	+	5.49e-17	6.93e-15
ribonucleoprotein complex	611	137	63.21	2.17	+	5.49e-17	7.91e-15
cytosolic small ribosomal subunit	63	38	6.52	5.83	+	6.95e-15	7.79e-13
small ribosomal subunit	86	42	8.9	4.72	+	6.49e-14	6.54e-12
cytosol	705	125	72.94	1.71	+	6.09e-09	5.58e-07
non-membrane-bounded organelle	1108	173	114.63	1.51	+	1.3e-08	1.01e-06
intracellular non-membrane-bounded organelle	1108	173	114.63	1.51	+	1.3e-08	1.1e-06
cytoplasmic part	2568	320	265.68	1.2	+	5.47e-07	3.94e-05
nucleus	1684	127	174.22	0.73	-	1.08e-05	0.000729
macromolecular complex	1753	230	181.36	1.27	+	1.2e-05	0.000754
membrane-bounded organelle	3257	299	336.96	0.89	-	0.000163	0.00967
cytochrome complex	19	10	1.97	5.09	+	0.000185	0.0104
respiratory chain	30	12	3.1	3.87	+	0.000322	0.0171
intracellular organelle part	2284	276	236.29	1.17	+	0.000361	0.0182
organelle part	2289	276	236.81	1.17	+	0.000434	0.0208
nucleosome	10	7	1.03	6.77	+	0.000513	0.0235
nuclear nucleosome	7	6	0.72	8.29	+	0.000636	0.0279
U4/U6 x U5 tri-snRNP complex	24	10	2.48	4.03	+	0.000788	0.0318
intracellular membrane-bounded organelle	3209	298	331.99	0.9	-	0.000852	0.0331
spliceosomal tri-snRNP complex	24	10	2.48	4.03	+	0.000788	0.0331
site of polarized growth	215	8	22.24	0.36	-	0.00132	0.0431
inner mitochondrial membrane protein complex	63	17	6.52	2.61	+	0.0013	0.0439
respiratory chain complex	26	10	2.69	3.72	+	0.00129	0.0448
cellular bud neck	155	4	16.04	0.25	-	0.00122	0.0454
mitochondrial respiratory chain	26	10	2.69	3.72	+	0.00129	0.0464
respiratory chain complex IV	9	6	0.93	6.44	+	0.00157	0.0467
extracellular region	82	20	8.48	2.36	+	0.00149	0.0469
mitochondrial respiratory chain complex IV	9	6	0.93	6.44	+	0.00157	0.0482
PANTHER Protein Class	#	#	expected	Fold Enrichment	+/-	raw P value	FDR
ribosomal protein	137	70	14.17	4.94	+	1.3e-23	2.16e-21
RNA binding protein	354	89	36.62	2.43	+	3.07e-13	2.55e-11
nucleic acid binding	560	107	57.94	1.85	+	2.92e-09	1.61e-07
kinase	129	2	13.35	0.15	-	0.000386	0.016

## Sheet: initx1_hi25
GO biological process complete	#	#	expected	Fold Enrichment	+/-	raw P value	FDR
cytoplasmic translation	152	125	39	3.21	+	1.39e-21	6.86e-18
peptide biosynthetic process	314	183	80.57	2.27	+	5.36e-19	1.32e-15
translation	310	181	79.54	2.28	+	9.4e-19	1.55e-15
peptide metabolic process	346	193	88.78	2.17	+	2.19e-18	2.7e-15
amide biosynthetic process	354	191	90.83	2.1	+	4.34e-17	4.29e-14
cellular amide metabolic process	408	206	104.68	1.97	+	4.96e-16	4.09e-13
organonitrogen compound biosynthetic process	741	282	190.13	1.48	+	1.17e-09	8.22e-07
ribosome biogenesis	353	146	90.57	1.61	+	8.75e-07	0.00054
cellular nitrogen compound biosynthetic process	909	311	233.23	1.33	+	1.06e-06	0.00058
ribosome assembly	69	45	17.7	2.54	+	2.75e-06	0.00136
ribonucleoprotein complex biogenesis	425	163	109.05	1.49	+	6.62e-06	0.00297
macromolecule modification	696	120	178.58	0.67	-	7.41e-06	0.00305
biological regulation	1547	319	396.93	0.8	-	9.86e-06	0.00375
purine nucleoside triphosphate metabolic process	81	47	20.78	2.26	+	1.79e-05	0.00632
nucleoside triphosphate metabolic process	90	50	23.09	2.17	+	2.6e-05	0.00855
purine ribonucleoside triphosphate metabolic process	79	45	20.27	2.22	+	3.75e-05	0.0116
purine nucleoside monophosphate metabolic process	96	51	24.63	2.07	+	4.3e-05	0.0118
purine ribonucleoside monophosphate metabolic process	96	51	24.63	2.07	+	4.3e-05	0.0125
ribonucleoside triphosphate metabolic process	83	46	21.3	2.16	+	5.36e-05	0.0139
protein phosphorylation	129	11	33.1	0.33	-	6.87e-05	0.017
cellular nitrogen compound metabolic process	1637	493	420.02	1.17	+	7.71e-05	0.0181
organic substance biosynthetic process	1394	427	357.67	1.19	+	0.000105	0.0226
ATP metabolic process	75	42	19.24	2.18	+	0.000102	0.0228
organonitrogen compound metabolic process	1569	473	402.57	1.17	+	0.00012	0.0246
macromolecule biosynthetic process	941	302	241.44	1.25	+	0.000143	0.0262
cellular protein metabolic process	1022	325	262.23	1.24	+	0.000135	0.0267
biosynthetic process	1423	433	365.11	1.19	+	0.000152	0.0268
cellular macromolecule biosynthetic process	939	302	240.93	1.25	+	0.000141	0.0268
purine ribonucleotide metabolic process	106	52	27.2	1.91	+	0.000186	0.0316
nucleoside monophosphate metabolic process	115	55	29.51	1.86	+	0.000211	0.0348
purine nucleotide metabolic process	110	53	28.22	1.88	+	0.000233	0.0371
ribose phosphate metabolic process	139	63	35.66	1.77	+	0.00024	0.0371
cellular protein modification process	580	105	148.82	0.71	-	0.000317	0.0401
ribosomal small subunit biogenesis	128	59	32.84	1.8	+	0.000285	0.0402
nucleoside phosphate metabolic process	199	82	51.06	1.61	+	0.000335	0.0404
rRNA transport	17	16	4.36	3.67	+	0.000279	0.0405
regulation of cellular process	1146	236	294.04	0.8	-	0.000331	0.0409
protein modification process	580	105	148.82	0.71	-	0.000317	0.0412
nucleotide metabolic process	196	81	50.29	1.61	+	0.000312	0.0416
rRNA export from nucleus	17	16	4.36	3.67	+	0.000279	0.0417
nucleobase-containing small molecule metabolic process	231	92	59.27	1.55	+	0.000357	0.042
ribonucleoside monophosphate metabolic process	112	53	28.74	1.84	+	0.000368	0.0423
rRNA-containing ribonucleoprotein complex export from nucleus	57	33	14.63	2.26	+	0.000309	0.0424
regulation of biological process	1228	256	315.08	0.81	-	0.000391	0.0439
GO molecular function complete	#	#	expected	Fold Enrichment	+/-	raw P value	FDR
structural constituent of ribosome	191	148	49.01	3.02	+	1.17e-23	2.73e-20
structural molecule activity	290	176	74.41	2.37	+	1.27e-19	1.48e-16
ATP binding	548	78	140.61	0.55	-	4.96e-08	2.89e-05
adenyl ribonucleotide binding	549	79	140.86	0.56	-	7.06e-08	3.29e-05
adenyl nucleotide binding	553	79	141.89	0.56	-	4.28e-08	3.33e-05
drug binding	598	90	153.44	0.59	-	1.29e-07	5e-05
phosphotransferase activity, alcohol group as acceptor	174	14	44.64	0.31	-	1.19e-06	0.000398
purine ribonucleoside triphosphate binding	635	105	162.93	0.64	-	3.8e-06	0.000886
purine nucleotide binding	641	106	164.47	0.64	-	3.28e-06	0.000956
DNA binding transcription factor activity	127	8	32.59	0.25	-	3.72e-06	0.000963
purine ribonucleotide binding	636	106	163.19	0.65	-	4.96e-06	0.00105
anion binding	804	144	206.29	0.7	-	7.41e-06	0.00144
small molecule binding	785	141	201.42	0.7	-	1.14e-05	0.00178
nucleoside phosphate binding	727	128	186.53	0.69	-	1.11e-05	0.00185
nucleotide binding	727	128	186.53	0.69	-	1.11e-05	0.00199
rRNA binding	58	38	14.88	2.55	+	1.58e-05	0.00231
ribonucleotide binding	648	112	166.26	0.67	-	1.91e-05	0.00234
carbohydrate derivative binding	658	114	168.83	0.68	-	1.74e-05	0.00239
sequence-specific DNA binding	173	17	44.39	0.38	-	2.09e-05	0.00244
catalytic activity	2031	441	521.11	0.85	-	1.9e-05	0.00246
ion binding	1303	265	334.32	0.79	-	3.83e-05	0.00425
protein kinase activity	117	9	30.02	0.3	-	4.76e-05	0.00504
transcription regulator activity	199	23	51.06	0.45	-	5.92e-05	0.006
RNA polymerase II transcription factor activity, sequence-specific DNA binding	93	6	23.86	0.25	-	0.000121	0.0118
protein serine/threonine kinase activity	111	9	28.48	0.32	-	0.000133	0.0124
catalytic activity, acting on a protein	432	71	110.84	0.64	-	0.000157	0.0131
kinase activity	203	25	52.09	0.48	-	0.000147	0.0132
transcription regulatory region sequence-specific DNA binding	83	5	21.3	0.23	-	0.000153	0.0132
electron transfer activity	46	29	11.8	2.46	+	0.000244	0.0196
DNA-dependent ATPase activity	73	4	18.73	0.21	-	0.000288	0.0224
transcription regulatory region DNA binding	104	9	26.68	0.34	-	0.000368	0.0268
regulatory region nucleic acid binding	105	9	26.94	0.33	-	0.000367	0.0277
GO cellular component complete	#	#	expected	Fold Enrichment	+/-	raw P value	FDR
ribosomal subunit	212	155	54.4	2.85	+	8.55e-23	8.62e-20
cytosolic ribosome	159	130	40.8	3.19	+	3.41e-22	1.72e-19
ribosome	296	184	75.95	2.42	+	2.13e-21	7.17e-19
cytosolic part	220	145	56.45	2.57	+	2.15e-18	5.42e-16
intracellular ribonucleoprotein complex	611	265	156.77	1.69	+	4.37e-14	7.36e-12
ribonucleoprotein complex	611	265	156.77	1.69	+	4.37e-14	8.83e-12
large ribosomal subunit	126	92	32.33	2.85	+	1.06e-13	1.53e-11
cytosolic large ribosomal subunit	82	71	21.04	3.37	+	2.29e-13	2.88e-11
cytosolic small ribosomal subunit	63	57	16.16	3.53	+	1.76e-11	1.97e-09
small ribosomal subunit	86	63	22.07	2.86	+	7.62e-10	7.69e-08
cytosol	705	253	180.89	1.4	+	9.16e-07	8.4e-05
macromolecular complex	1753	528	449.79	1.17	+	2.89e-05	0.00243
non-membrane-bounded organelle	1108	352	284.29	1.24	+	5.82e-05	0.00419
intracellular non-membrane-bounded organelle	1108	352	284.29	1.24	+	5.82e-05	0.00452
cytoplasmic part	2568	724	658.9	1.1	+	0.00043	0.0271
extracellular region	82	42	21.04	2	+	0.000413	0.0278
cell wall	80	41	20.53	2	+	0.000535	0.03
external encapsulating structure	80	41	20.53	2	+	0.000535	0.0318
PANTHER Protein Class	#	#	expected	Fold Enrichment	+/-	raw P value	FDR
ribosomal protein	137	101	35.15	2.87	+	2.98e-15	4.95e-13
RNA binding protein	354	154	90.83	1.7	+	3.3e-08	2.74e-06
nucleic acid binding	560	194	143.69	1.35	+	0.000145	0.00801
protein kinase	79	6	20.27	0.3	-	0.00101	0.0417

## Sheet: initx1_low50
GO biological process complete	#	#	expected	Fold Enrichment	+/-	raw P value	FDR
cytoplasmic translation	152	15	74.66	0.2	-	2.89e-13	1.43e-09
translation	310	77	152.27	0.51	-	5.41e-09	1.34e-05
peptide biosynthetic process	314	79	154.23	0.51	-	9.38e-09	1.54e-05
amide biosynthetic process	354	96	173.88	0.55	-	2.29e-08	2.83e-05
peptide metabolic process	346	96	169.95	0.56	-	1.04e-07	0.000102
cellular amide metabolic process	408	126	200.4	0.63	-	1.12e-06	0.000921
organonitrogen compound biosynthetic process	741	276	363.97	0.76	-	1.52e-05	0.0108
GO molecular function complete	#	#	expected	Fold Enrichment	+/-	raw P value	FDR
structural constituent of ribosome	191	21	93.82	0.22	-	2.27e-15	5.29e-12
structural molecule activity	290	73	142.44	0.51	-	3.87e-08	4.52e-05
GO cellular component complete	#	#	expected	Fold Enrichment	+/-	raw P value	FDR
cytosolic ribosome	159	15	78.1	0.19	-	3.3e-14	3.33e-11
ribosomal subunit	212	30	104.13	0.29	-	8.97e-14	4.52e-11
ribosome	296	58	145.39	0.4	-	7.27e-13	2.44e-10
cytosolic part	220	38	108.06	0.35	-	1.8e-11	4.54e-09
cytosolic large ribosomal subunit	82	3	40.28	0.07	-	2.3e-11	4.63e-09
large ribosomal subunit	126	13	61.89	0.21	-	5.85e-11	9.83e-09
intracellular ribonucleoprotein complex	611	205	300.12	0.68	-	2.63e-07	3.32e-05
ribonucleoprotein complex	611	205	300.12	0.68	-	2.63e-07	3.79e-05
cytosolic small ribosomal subunit	63	5	30.94	0.16	-	7.65e-07	8.58e-05
small ribosomal subunit	86	17	42.24	0.4	-	0.000196	0.0198
cytosol	705	276	346.29	0.8	-	0.000462	0.0424
PANTHER Protein Class	#	#	expected	Fold Enrichment	+/-	raw P value	FDR
ribosomal protein	137	15	67.29	0.22	-	3.25e-11	5.39e-09

## Sheet: initx1_low25
GO biological process complete	#	#	expected	Fold Enrichment	+/-	raw P value	FDR
cellular amide metabolic process	408	58	98.33	0.59	-	3.83e-05	0.0236
biological regulation	1547	447	372.85	1.2	+	2.62e-05	0.0185
organonitrogen compound biosynthetic process	741	118	178.59	0.66	-	2.45e-06	0.00202
peptide metabolic process	346	40	83.39	0.48	-	9.21e-07	0.00091
amide biosynthetic process	354	37	85.32	0.43	-	4.02e-08	4.96e-05
peptide biosynthetic process	314	29	75.68	0.38	-	1.18e-08	1.94e-05
translation	310	27	74.72	0.36	-	3.61e-09	8.91e-06
cytoplasmic translation	152	4	36.63	0.11	-	2.16e-10	1.06e-06
GO molecular function complete	#	#	expected	Fold Enrichment	+/-	raw P value	FDR
structural constituent of ribosome	191	5	46.03	0.11	-	9.82e-13	2.29e-09
structural molecule activity	290	30	69.89	0.43	-	5.95e-07	0.000694
GO cellular component complete	#	#	expected	Fold Enrichment	+/-	raw P value	FDR
cytosolic part	220	8	53.02	0.15	-	6.1e-13	6.16e-10
ribosomal subunit	212	8	51.1	0.16	-	3.18e-12	1.6e-09
ribosome	296	19	71.34	0.27	-	6.33e-12	2.13e-09
cytosolic ribosome	159	5	38.32	0.13	-	3.44e-10	8.69e-08
large ribosomal subunit	126	4	30.37	0.13	-	3.29e-08	6.63e-06
intracellular ribonucleoprotein complex	611	85	147.26	0.58	-	8.41e-08	1.21e-05
ribonucleoprotein complex	611	85	147.26	0.58	-	8.41e-08	1.41e-05
cytosolic large ribosomal subunit	82	2	19.76	0.1	-	4.6e-06	0.00058
inner mitochondrial membrane protein complex	63	1	15.18	0.07	-	2.2e-05	0.00222
cytosolic small ribosomal subunit	63	1	15.18	0.07	-	2.2e-05	0.00246
small ribosomal subunit	86	4	20.73	0.19	-	6.85e-05	0.00628
mitochondrial protein complex	82	4	19.76	0.2	-	0.000151	0.0127
cytoplasmic part	2568	552	618.93	0.89	-	0.000201	0.0156
membrane protein complex	209	26	50.37	0.52	-	0.000693	0.05
PANTHER Protein Class	#	#	expected	Fold Enrichment	+/-	raw P value	FDR
ribosomal protein	137	4	33.02	0.12	-	4.11e-09	6.82e-07

## Sheet: initx10_hi1
GO biological process complete	#	#	expected	Fold Enrichment	+/-	raw P value	FDR
cytoplasmic translation	152	36	1.64	22.02	+	1.7e-41	8.4e-38
translation	310	37	3.33	11.09	+	5.38e-33	1.33e-29
peptide biosynthetic process	314	37	3.38	10.95	+	8.34e-33	1.37e-29
peptide metabolic process	346	37	3.72	9.94	+	2.31e-31	2.85e-28
amide biosynthetic process	354	37	3.81	9.72	+	5.06e-31	5e-28
cellular amide metabolic process	408	37	4.39	8.43	+	6.63e-29	5.45e-26
organonitrogen compound biosynthetic process	741	37	7.97	4.64	+	5.25e-20	3.7e-17
cellular nitrogen compound biosynthetic process	909	37	9.78	3.78	+	5.38e-17	3.32e-14
macromolecule biosynthetic process	941	37	10.12	3.66	+	1.73e-16	8.53e-14
cellular macromolecule biosynthetic process	939	37	10.1	3.66	+	1.61e-16	8.82e-14
cellular protein metabolic process	1022	38	10.99	3.46	+	2.26e-16	1.01e-13
protein metabolic process	1085	38	11.67	3.26	+	1.79e-15	7.35e-13
gene expression	1118	37	12.03	3.08	+	5.43e-14	2.06e-11
organonitrogen compound metabolic process	1569	41	16.88	2.43	+	6.31e-13	2.23e-10
organic substance biosynthetic process	1394	39	15	2.6	+	9.77e-13	3.22e-10
biosynthetic process	1423	39	15.31	2.55	+	2e-12	6.18e-10
cellular biosynthetic process	1375	38	14.79	2.57	+	5.66e-12	1.64e-09
cellular nitrogen compound metabolic process	1637	40	17.61	2.27	+	2.97e-11	8.14e-09
ribosome biogenesis	353	20	3.8	5.27	+	2.42e-10	6.29e-08
ribonucleoprotein complex biogenesis	425	21	4.57	4.59	+	8.1e-10	2e-07
rRNA transport	17	7	0.18	38.28	+	2.94e-09	6.6e-07
rRNA export from nucleus	17	7	0.18	38.28	+	2.94e-09	6.91e-07
ribosomal small subunit biogenesis	128	12	1.38	8.71	+	1.3e-08	2.79e-06
cellular macromolecule metabolic process	1883	38	20.26	1.88	+	2.93e-07	5.78e-05
rRNA-containing ribonucleoprotein complex export from nucleus	57	8	0.61	13.05	+	2.84e-07	5.84e-05
macromolecule metabolic process	1975	38	21.25	1.79	+	9.17e-07	0.000174
maturation of SSU-rRNA	100	9	1.08	8.37	+	1.52e-06	0.000278
nitrogen compound metabolic process	2363	41	25.42	1.61	+	2.2e-06	0.000387
rRNA processing	240	12	2.58	4.65	+	8e-06	0.00132
maturation of SSU-rRNA from tricistronic rRNA transcript (SSU-rRNA, 5.8S rRNA, LSU-rRNA)	92	8	0.99	8.08	+	7.91e-06	0.00135
translational elongation	24	5	0.26	19.37	+	1.08e-05	0.00172
ribosome assembly	69	7	0.74	9.43	+	1.23e-05	0.00189
ribonucleoprotein complex export from nucleus	106	8	1.14	7.02	+	2.09e-05	0.00313
ribonucleoprotein complex localization	107	8	1.15	6.95	+	2.23e-05	0.00324
rRNA metabolic process	272	12	2.93	4.1	+	2.71e-05	0.00382
nuclear transport	112	8	1.2	6.64	+	3.05e-05	0.00418
primary metabolic process	2547	41	27.4	1.5	+	3.44e-05	0.00459
cellular component biogenesis	883	22	9.5	2.32	+	6.22e-05	0.00808
RNA transport	139	8	1.5	5.35	+	0.00013	0.0161
establishment of RNA localization	139	8	1.5	5.35	+	0.00013	0.0165
nucleic acid transport	141	8	1.52	5.27	+	0.000143	0.0172
activation of protein kinase activity	24	4	0.26	15.49	+	0.000191	0.0225
ncRNA processing	336	12	3.61	3.32	+	0.000198	0.0227
cellular metabolic process	2700	41	29.05	1.41	+	0.000208	0.0229
organic substance metabolic process	2694	41	28.98	1.41	+	0.000207	0.0232
RNA localization	153	8	1.65	4.86	+	0.000245	0.0263
ribonucleoprotein complex assembly	155	8	1.67	4.8	+	0.000267	0.028
ribosomal small subunit assembly	27	4	0.29	13.77	+	0.000287	0.0296
ribonucleoprotein complex subunit organization	163	8	1.75	4.56	+	0.00037	0.0373
GO molecular function complete	#	#	expected	Fold Enrichment	+/-	raw P value	FDR
structural constituent of ribosome	191	36	2.05	17.52	+	2.62e-38	6.11e-35
structural molecule activity	290	38	3.12	12.18	+	1.17e-35	1.36e-32
RNA binding	502	21	5.4	3.89	+	1.52e-08	1.19e-05
catalytic activity	2031	5	21.85	0.23	-	2.02e-07	0.000118
kinase activator activity	14	4	0.15	26.56	+	3.09e-05	0.012
protein kinase activator activity	14	4	0.15	26.56	+	3.09e-05	0.0144
nucleic acid binding	901	22	9.69	2.27	+	7.4e-05	0.0247
ion binding	1303	3	14.02	0.21	-	0.000151	0.044
GO cellular component complete	#	#	expected	Fold Enrichment	+/-	raw P value	FDR
cytosolic ribosome	159	36	1.71	21.05	+	7.15e-41	7.22e-38
cytosolic part	220	37	2.37	15.63	+	4.79e-38	2.42e-35
ribosomal subunit	212	36	2.28	15.79	+	7.79e-37	2.62e-34
ribosome	296	37	3.18	11.62	+	1.11e-33	2.81e-31
cytosol	705	40	7.58	5.27	+	9.5e-25	1.92e-22
intracellular ribonucleoprotein complex	611	38	6.57	5.78	+	3.21e-24	4.63e-22
ribonucleoprotein complex	611	38	6.57	5.78	+	3.21e-24	5.4e-22
cytosolic large ribosomal subunit	82	19	0.88	21.54	+	4.83e-20	6.09e-18
cytosolic small ribosomal subunit	63	17	0.68	25.08	+	7.34e-19	8.22e-17
large ribosomal subunit	126	19	1.36	14.02	+	6.29e-17	6.35e-15
small ribosomal subunit	86	17	0.93	18.38	+	7.14e-17	6.55e-15
non-membrane-bounded organelle	1108	38	11.92	3.19	+	3.68e-15	2.85e-13
intracellular non-membrane-bounded organelle	1108	38	11.92	3.19	+	3.68e-15	3.09e-13
membrane-bounded organelle	3257	14	35.04	0.4	-	2.09e-10	1.51e-08
macromolecular complex	1753	40	18.86	2.12	+	3.52e-10	2.37e-08
intracellular membrane-bounded organelle	3209	14	34.52	0.41	-	6.78e-10	4.27e-08
cytoplasmic part	2568	42	27.63	1.52	+	7.66e-06	0.000455
nucleus	1684	5	18.12	0.28	-	3.08e-05	0.00173
organelle membrane	785	0	8.44	< 0.01	-	0.000157	0.00832
organelle part	2289	37	24.62	1.5	+	0.000321	0.0154
intracellular organelle part	2284	37	24.57	1.51	+	0.000319	0.0161
protein complex	906	1	9.75	0.1	-	0.000405	0.0186
membrane part	1304	4	14.03	0.29	-	0.000644	0.0282
endomembrane system	887	1	9.54	0.1	-	0.000677	0.0285
integral component of membrane	1046	2	11.25	0.18	-	0.000761	0.0307
PANTHER Protein Class	#	#	expected	Fold Enrichment	+/-	raw P value	FDR
ribosomal protein	137	21	1.47	14.25	+	6.31e-19	1.05e-16
RNA binding protein	354	21	3.81	5.51	+	3e-11	2.49e-09
nucleic acid binding	560	22	6.02	3.65	+	1.77e-08	9.77e-07

## Sheet: initx10_hi5
GO biological process complete	#	#	expected	Fold Enrichment	+/-	raw P value	FDR
cytoplasmic translation	152	110	8.14	13.51	+	1.12e-81	5.55e-78
translation	310	122	16.6	7.35	+	4.68e-68	1.16e-64
peptide biosynthetic process	314	122	16.82	7.25	+	1.57e-67	2.59e-64
peptide metabolic process	346	122	18.53	6.58	+	1.54e-63	1.53e-60
amide biosynthetic process	354	123	18.96	6.49	+	1.42e-63	1.76e-60
cellular amide metabolic process	408	124	21.85	5.67	+	1.4e-58	1.15e-55
organonitrogen compound biosynthetic process	741	133	39.69	3.35	+	3.19e-40	2.25e-37
cellular nitrogen compound biosynthetic process	909	134	48.69	2.75	+	5.63e-32	3.47e-29
cellular macromolecule biosynthetic process	939	135	50.29	2.68	+	3.14e-31	1.72e-28
macromolecule biosynthetic process	941	135	50.4	2.68	+	3.88e-31	1.92e-28
ribosome biogenesis	353	83	18.91	4.39	+	1.63e-29	7.32e-27
cellular protein metabolic process	1022	137	54.74	2.5	+	1.13e-28	4.64e-26
ribonucleoprotein complex biogenesis	425	87	22.76	3.82	+	2.94e-27	1.12e-24
protein metabolic process	1085	137	58.11	2.36	+	4.2e-26	1.48e-23
organonitrogen compound metabolic process	1569	164	84.03	1.95	+	7.56e-25	2.49e-22
gene expression	1118	136	59.88	2.27	+	2.41e-24	7.44e-22
organic substance biosynthetic process	1394	152	74.66	2.04	+	1.01e-23	2.94e-21
biosynthetic process	1423	152	76.21	1.99	+	8.9e-23	2.44e-20
cellular nitrogen compound metabolic process	1637	163	87.68	1.86	+	4.17e-22	1.08e-19
cellular biosynthetic process	1375	147	73.64	2	+	1.6e-21	3.95e-19
ribosomal small subunit biogenesis	128	41	6.86	5.98	+	3.62e-18	8.52e-16
rRNA processing	240	53	12.85	4.12	+	2.92e-17	6.55e-15
ribosome assembly	69	31	3.7	8.39	+	3.38e-17	7.26e-15
rRNA metabolic process	272	54	14.57	3.71	+	7.93e-16	1.63e-13
cellular component biogenesis	883	101	47.29	2.14	+	1.68e-14	3.33e-12
ribosomal large subunit biogenesis	103	31	5.52	5.62	+	2.74e-13	5.2e-11
cellular macromolecule metabolic process	1883	158	100.85	1.57	+	3.23e-13	5.92e-11
maturation of SSU-rRNA	100	30	5.36	5.6	+	7.37e-13	1.3e-10
nitrogen compound metabolic process	2363	181	126.56	1.43	+	9.6e-13	1.64e-10
maturation of SSU-rRNA from tricistronic rRNA transcript (SSU-rRNA, 5.8S rRNA, LSU-rRNA)	92	28	4.93	5.68	+	3.43e-12	5.65e-10
organelle assembly	134	33	7.18	4.6	+	4.96e-12	7.9e-10
macromolecule metabolic process	1975	160	105.78	1.51	+	5.15e-12	7.95e-10
ncRNA processing	336	53	18	2.95	+	6.17e-12	9.24e-10
rRNA transport	17	15	0.91	16.47	+	6.58e-12	9.28e-10
rRNA export from nucleus	17	15	0.91	16.47	+	6.58e-12	9.55e-10
ribonucleoprotein complex assembly	155	35	8.3	4.22	+	8.86e-12	1.22e-09
ribosomal small subunit assembly	27	17	1.45	11.76	+	1.15e-11	1.53e-09
ribonucleoprotein complex subunit organization	163	35	8.73	4.01	+	3.03e-11	3.94e-09
primary metabolic process	2547	185	136.42	1.36	+	7.6e-11	9.63e-09
rRNA-containing ribonucleoprotein complex export from nucleus	57	19	3.05	6.22	+	3.62e-09	4.36e-07
ncRNA metabolic process	425	55	22.76	2.42	+	3.59e-09	4.43e-07
organic substance metabolic process	2694	186	144.29	1.29	+	1.41e-08	1.65e-06
RNA processing	456	55	24.42	2.25	+	2.47e-08	2.84e-06
cellular metabolic process	2700	185	144.61	1.28	+	4.63e-08	5.2e-06
cellular component organization or biogenesis	1659	129	88.85	1.45	+	2.79e-07	3.07e-05
cellular macromolecular complex assembly	390	46	20.89	2.2	+	8.8e-07	9.45e-05
cellular process	3493	215	187.08	1.15	+	1.56e-06	0.000164
macromolecular complex assembly	401	46	21.48	2.14	+	2.05e-06	0.000211
ribosomal large subunit assembly	35	12	1.87	6.4	+	2.4e-06	0.000242
maturation of LSU-rRNA	50	14	2.68	5.23	+	2.57e-06	0.000254
metabolic process	2884	188	154.46	1.22	+	3.13e-06	0.000303
ribonucleoprotein complex export from nucleus	106	20	5.68	3.52	+	4.03e-06	0.000382
ribonucleoprotein complex localization	107	20	5.73	3.49	+	4.56e-06	0.000425
regulation of translational fidelity	26	10	1.39	7.18	+	7.51e-06	0.000687
nuclear transport	112	20	6	3.33	+	8.37e-06	0.000751
macromolecule modification	696	14	37.28	0.38	-	9.94e-06	0.000876
organic cyclic compound biosynthetic process	639	12	34.22	0.35	-	1.14e-05	0.000984
heterocycle biosynthetic process	599	11	32.08	0.34	-	1.64e-05	0.00135
RNA transport	139	22	7.44	2.96	+	1.62e-05	0.00135
establishment of RNA localization	139	22	7.44	2.96	+	1.62e-05	0.00138
nucleic acid transport	141	22	7.55	2.91	+	1.97e-05	0.0016
aromatic compound biosynthetic process	586	11	31.39	0.35	-	2.31e-05	0.00184
macromolecular complex subunit organization	488	49	26.14	1.87	+	3.55e-05	0.00279
ATP metabolic process	75	15	4.02	3.73	+	3.75e-05	0.00289
RNA localization	153	22	8.19	2.68	+	6.04e-05	0.00459
purine ribonucleoside triphosphate metabolic process	79	15	4.23	3.55	+	6.33e-05	0.00474
purine nucleoside triphosphate metabolic process	81	15	4.34	3.46	+	8.14e-05	0.006
nucleobase-containing compound biosynthetic process	523	10	28.01	0.36	-	9.18e-05	0.00667
ribonucleoside triphosphate metabolic process	83	15	4.45	3.37	+	0.000104	0.00742
translational elongation	24	8	1.29	6.22	+	0.000144	0.01
lipid metabolic process	267	2	14.3	0.14	-	0.000143	0.0101
nucleobase-containing compound transport	178	23	9.53	2.41	+	0.000199	0.0137
endonucleolytic cleavage involved in rRNA processing	51	11	2.73	4.03	+	0.000235	0.0155
nucleoside triphosphate metabolic process	90	15	4.82	3.11	+	0.00023	0.0155
endonucleolytic cleavage of tricistronic rRNA transcript (SSU-rRNA, 5.8S rRNA, LSU-rRNA)	51	11	2.73	4.03	+	0.000235	0.0157
cellular protein modification process	580	13	31.06	0.42	-	0.000273	0.0175
protein modification process	580	13	31.06	0.42	-	0.000273	0.0178
cellular lipid metabolic process	246	2	13.18	0.15	-	0.000301	0.019
vesicle-mediated transport	350	5	18.75	0.27	-	0.000348	0.0212
cellular response to stimulus	773	21	41.4	0.51	-	0.000347	0.0214
ADP metabolic process	28	8	1.5	5.33	+	0.000347	0.0217
glycolytic process	21	7	1.12	6.22	+	0.000379	0.0226
ATP generation from ADP	21	7	1.12	6.22	+	0.000379	0.0228
purine nucleoside monophosphate metabolic process	96	15	5.14	2.92	+	0.000426	0.0239
purine ribonucleoside monophosphate metabolic process	96	15	5.14	2.92	+	0.000426	0.0242
purine nucleoside diphosphate metabolic process	29	8	1.55	5.15	+	0.000423	0.0243
purine ribonucleoside diphosphate metabolic process	29	8	1.55	5.15	+	0.000423	0.0246
ribonucleoside diphosphate metabolic process	29	8	1.55	5.15	+	0.000423	0.0249
nucleoside diphosphate phosphorylation	23	7	1.23	5.68	+	0.000597	0.0331
nucleoside diphosphate metabolic process	31	8	1.66	4.82	+	0.000617	0.0339
endonucleolytic cleavage to generate mature 3'-end of SSU-rRNA from (SSU-rRNA, 5.8S rRNA, LSU-rRNA)	5	4	0.27	14.94	+	0.00067	0.0356
translational frameshifting	5	4	0.27	14.94	+	0.00067	0.036
maturation of LSU-rRNA from tricistronic rRNA transcript (SSU-rRNA, 5.8S rRNA, LSU-rRNA)	40	9	2.14	4.2	+	0.00067	0.0363
cleavage involved in rRNA processing	71	12	3.8	3.16	+	0.000871	0.0458
hydrogen ion transmembrane transport	52	10	2.79	3.59	+	0.000989	0.0493
RNA biosynthetic process	382	7	20.46	0.34	-	0.000987	0.0497
cellular catabolic process	589	15	31.55	0.48	-	0.000984	0.0501
transcription, DNA-templated	378	7	20.25	0.35	-	0.000977	0.0502
nucleic acid-templated transcription	378	7	20.25	0.35	-	0.000977	0.0508
GO molecular function complete	#	#	expected	Fold Enrichment	+/-	raw P value	FDR
structural constituent of ribosome	191	112	10.23	10.95	+	5.52e-76	1.29e-72
structural molecule activity	290	122	15.53	7.85	+	8.79e-71	1.02e-67
RNA binding	502	83	26.89	3.09	+	2.45e-20	1.9e-17
catalytic activity	2031	50	108.78	0.46	-	8.38e-15	4.88e-12
rRNA binding	58	23	3.11	7.4	+	4.16e-12	1.94e-09
nucleic acid binding	901	95	48.26	1.97	+	1.64e-11	6.39e-09
transferase activity	755	12	40.44	0.3	-	6.84e-08	2.28e-05
ion binding	1303	36	69.79	0.52	-	8.62e-07	0.000251
hydrolase activity	863	19	46.22	0.41	-	2.18e-06	0.000564
structural constituent of cell wall	12	8	0.64	12.45	+	2.93e-06	0.000684
organic cyclic compound binding	1519	115	81.36	1.41	+	1.23e-05	0.00261
heterocyclic compound binding	1508	114	80.77	1.41	+	1.63e-05	0.00317
catalytic activity, acting on a protein	432	7	23.14	0.3	-	0.000133	0.0239
small molecule binding	785	21	42.04	0.5	-	0.000195	0.0325
anion binding	804	22	43.06	0.51	-	0.000227	0.0353
protein tag	8	5	0.43	11.67	+	0.000299	0.0436
nucleoside phosphate binding	727	19	38.94	0.49	-	0.000345	0.0448
ribonucleotide binding	648	16	34.71	0.46	-	0.000369	0.0453
nucleotide binding	727	19	38.94	0.49	-	0.000345	0.0474
GO cellular component complete	#	#	expected	Fold Enrichment	+/-	raw P value	FDR
cytosolic ribosome	159	114	8.52	13.39	+	8.33e-85	8.41e-82
cytosolic part	220	116	11.78	9.84	+	3.31e-75	1.67e-72
ribosomal subunit	212	113	11.35	9.95	+	2.63e-73	8.85e-71
ribosome	296	121	15.85	7.63	+	6.52e-69	1.64e-66
intracellular ribonucleoprotein complex	611	136	32.72	4.16	+	2.07e-51	3.49e-49
ribonucleoprotein complex	611	136	32.72	4.16	+	2.07e-51	4.19e-49
cytosolic large ribosomal subunit	82	65	4.39	14.8	+	1.34e-47	1.93e-45
cytosol	705	137	37.76	3.63	+	1.39e-45	1.75e-43
large ribosomal subunit	126	66	6.75	9.78	+	5.94e-40	6.66e-38
non-membrane-bounded organelle	1108	152	59.34	2.56	+	6.15e-35	5.64e-33
intracellular non-membrane-bounded organelle	1108	152	59.34	2.56	+	6.15e-35	6.21e-33
cytosolic small ribosomal subunit	63	47	3.37	13.93	+	3.16e-33	2.66e-31
small ribosomal subunit	86	47	4.61	10.2	+	9.3e-29	7.22e-27
macromolecular complex	1753	162	93.89	1.73	+	2.6e-18	1.87e-16
membrane-bounded organelle	3257	115	174.44	0.66	-	1e-15	6.76e-14
cytoplasmic part	2568	194	137.54	1.41	+	1.53e-14	9.63e-13
intracellular membrane-bounded organelle	3209	115	171.87	0.67	-	1.85e-14	1.1e-12
preribosome	164	38	8.78	4.33	+	5.02e-13	2.81e-11
endomembrane system	887	16	47.51	0.34	-	2.67e-08	1.42e-06
integral component of membrane	1046	22	56.02	0.39	-	2.88e-08	1.45e-06
fungal-type cell wall	78	20	4.18	4.79	+	5.84e-08	2.81e-06
organelle membrane	785	13	42.04	0.31	-	6.68e-08	3.06e-06
cell wall	80	20	4.28	4.67	+	8.35e-08	3.51e-06
external encapsulating structure	80	20	4.28	4.67	+	8.35e-08	3.66e-06
membrane part	1304	35	69.84	0.5	-	2.77e-07	1.12e-05
extracellular region	82	19	4.39	4.33	+	4.91e-07	1.91e-05
preribosome, large subunit precursor	78	18	4.18	4.31	+	1.05e-06	3.91e-05
bounding membrane of organelle	513	6	27.48	0.22	-	1.11e-06	4.02e-05
catalytic complex	596	9	31.92	0.28	-	1.36e-06	4.74e-05
90S preribosome	80	18	4.28	4.2	+	1.44e-06	4.83e-05
organelle part	2289	160	122.6	1.31	+	1.55e-06	4.89e-05
intracellular organelle part	2284	160	122.33	1.31	+	1.53e-06	4.97e-05
membrane	1600	52	85.69	0.61	-	4.74e-06	0.000145
organelle subcompartment	433	5	23.19	0.22	-	9.41e-06	0.000279
intrinsic component of membrane	1082	30	57.95	0.52	-	1.4e-05	0.000392
transferase complex	316	2	16.92	0.12	-	1.4e-05	0.000403
nuclear nucleosome	7	6	0.37	16	+	2.06e-05	0.000561
nucleosome	10	6	0.54	11.2	+	8.43e-05	0.00224
cytoplasm	3390	206	181.57	1.13	+	8.84e-05	0.00229
small-subunit processome	47	11	2.52	4.37	+	0.000126	0.00318
whole membrane	451	8	24.16	0.33	-	0.000187	0.0046
protein complex	906	26	48.52	0.54	-	0.000218	0.00511
nuclear outer membrane-endoplasmic reticulum membrane network	325	4	17.41	0.23	-	0.000216	0.00519
endoplasmic reticulum membrane	314	4	16.82	0.24	-	0.00031	0.00711
endoplasmic reticulum subcompartment	321	4	17.19	0.23	-	0.00032	0.00716
intracellular organelle	3507	209	187.83	1.11	+	0.000338	0.00741
DNA packaging complex	15	6	0.8	7.47	+	0.000461	0.00949
Golgi apparatus	244	2	13.07	0.15	-	0.000454	0.00953
organelle	3508	209	187.89	1.11	+	0.000446	0.00957
endoplasmic reticulum part	337	5	18.05	0.28	-	0.000481	0.0097
anchored component of membrane	41	9	2.2	4.1	+	0.000781	0.0155
nucleus	1684	65	90.19	0.72	-	0.000879	0.0171
endoplasmic reticulum	539	13	28.87	0.45	-	0.00124	0.0236
mitochondrial part	477	11	25.55	0.43	-	0.00146	0.0273
intracellular vesicle	248	3	13.28	0.23	-	0.00163	0.0288
vesicle	250	3	13.39	0.22	-	0.00166	0.0288
cytoplasmic vesicle	248	3	13.28	0.23	-	0.00163	0.0293
vacuolar part	244	3	13.07	0.23	-	0.00161	0.0296
organelle envelope	444	10	23.78	0.42	-	0.00217	0.0364
envelope	444	10	23.78	0.42	-	0.00217	0.037
replication fork protection complex	22	6	1.18	5.09	+	0.00237	0.0392
PANTHER Protein Class	#	#	expected	Fold Enrichment	+/-	raw P value	FDR
ribosomal protein	137	83	7.34	11.31	+	5.56e-55	9.24e-53
RNA binding protein	354	88	18.96	4.64	+	3.93e-33	3.26e-31
nucleic acid binding	560	94	29.99	3.13	+	6.29e-24	3.48e-22
transferase	335	2	17.94	0.11	-	4.04e-06	0.000168
histone	5	4	0.27	14.94	+	0.00067	0.0222
hydrolase	378	7	20.25	0.35	-	0.000977	0.027
kinase	129	0	6.91	< 0.01	-	0.00181	0.043

## Sheet: initx10_hi10
GO biological process complete	#	#	expected	Fold Enrichment	+/-	raw P value	FDR
cytoplasmic translation	152	117	15.59	7.51	+	3.26e-54	1.61e-50
translation	310	135	31.79	4.25	+	2.6e-41	4.28e-38
peptide biosynthetic process	314	136	32.2	4.22	+	1.93e-41	4.76e-38
peptide metabolic process	346	138	35.48	3.89	+	7.2e-39	8.89e-36
amide biosynthetic process	354	138	36.3	3.8	+	5.69e-38	5.62e-35
cellular amide metabolic process	408	142	41.84	3.39	+	1.16e-34	9.54e-32
organonitrogen compound biosynthetic process	741	177	75.98	2.33	+	2.23e-26	1.57e-23
ribosome biogenesis	353	102	36.2	2.82	+	6.83e-19	4.22e-16
ribonucleoprotein complex biogenesis	425	112	43.58	2.57	+	2.37e-18	1.3e-15
cellular nitrogen compound biosynthetic process	909	178	93.21	1.91	+	1.01e-17	4.97e-15
cellular macromolecule biosynthetic process	939	179	96.29	1.86	+	7.15e-17	3.21e-14
macromolecule biosynthetic process	941	179	96.49	1.86	+	1.12e-16	4.62e-14
organic substance biosynthetic process	1394	227	142.94	1.59	+	6.54e-15	2.48e-12
organonitrogen compound metabolic process	1569	245	160.89	1.52	+	2.01e-14	7.1e-12
biosynthetic process	1423	227	145.92	1.56	+	6.8e-14	2.24e-11
cellular protein metabolic process	1022	180	104.8	1.72	+	7.89e-14	2.43e-11
cellular biosynthetic process	1375	218	140.99	1.55	+	7.22e-13	2.1e-10
protein metabolic process	1085	184	111.26	1.65	+	1.15e-12	3.15e-10
gene expression	1118	187	114.64	1.63	+	1.9e-12	4.94e-10
rRNA processing	240	68	24.61	2.76	+	3.17e-12	7.46e-10
ribosome assembly	69	35	7.08	4.95	+	3.05e-12	7.54e-10
ribosomal small subunit biogenesis	128	47	13.13	3.58	+	5.72e-12	1.28e-09
cellular nitrogen compound metabolic process	1637	243	167.86	1.45	+	9.58e-12	2.06e-09
rRNA metabolic process	272	70	27.89	2.51	+	5.08e-11	1.04e-08
cellular component biogenesis	883	151	90.54	1.67	+	3.35e-10	6.62e-08
ribonucleoprotein complex assembly	155	47	15.89	2.96	+	1.22e-09	2.32e-07
ribosomal large subunit biogenesis	103	37	10.56	3.5	+	1.94e-09	3.55e-07
ribonucleoprotein complex subunit organization	163	47	16.71	2.81	+	5.55e-09	9.78e-07
ribosomal small subunit assembly	27	19	2.77	6.86	+	6.72e-09	1.14e-06
organelle assembly	134	41	13.74	2.98	+	1.22e-08	2.01e-06
maturation of SSU-rRNA	100	34	10.25	3.32	+	2.78e-08	4.43e-06
rRNA transport	17	15	1.74	8.6	+	3.43e-08	5.14e-06
rRNA export from nucleus	17	15	1.74	8.6	+	3.43e-08	5.3e-06
ncRNA processing	336	70	34.45	2.03	+	1.43e-07	2.07e-05
maturation of SSU-rRNA from tricistronic rRNA transcript (SSU-rRNA, 5.8S rRNA, LSU-rRNA)	92	30	9.43	3.18	+	3.96e-07	5.58e-05
purine nucleoside monophosphate metabolic process	96	30	9.84	3.05	+	8.36e-07	0.000112
purine ribonucleoside monophosphate metabolic process	96	30	9.84	3.05	+	8.36e-07	0.000115
ncRNA metabolic process	425	78	43.58	1.79	+	2.1e-06	0.000273
ribonucleoside monophosphate metabolic process	112	32	11.48	2.79	+	2.47e-06	0.000313
nucleoside monophosphate metabolic process	115	32	11.79	2.71	+	3.43e-06	0.000423
nitrogen compound metabolic process	2363	293	242.3	1.21	+	4.2e-06	0.000506
rRNA-containing ribonucleoprotein complex export from nucleus	57	21	5.84	3.59	+	4.92e-06	0.000578
purine ribonucleoside triphosphate metabolic process	79	25	8.1	3.09	+	5.84e-06	0.000671
purine ribonucleotide metabolic process	106	30	10.87	2.76	+	5.99e-06	0.000672
ATP metabolic process	75	24	7.69	3.12	+	7.7e-06	0.000845
purine nucleoside triphosphate metabolic process	81	25	8.31	3.01	+	8.4e-06	0.000883
RNA processing	456	80	46.76	1.71	+	8.4e-06	0.000902
purine nucleotide metabolic process	110	30	11.28	2.66	+	9.47e-06	0.000974
ribonucleoside triphosphate metabolic process	83	25	8.51	2.94	+	1.19e-05	0.0012
macromolecule modification	696	38	71.37	0.53	-	1.22e-05	0.00121
hydrogen ion transmembrane transport	52	19	5.33	3.56	+	1.54e-05	0.00149
primary metabolic process	2547	308	261.17	1.18	+	1.69e-05	0.0016
ribonucleotide metabolic process	119	31	12.2	2.54	+	1.89e-05	0.00176
cellular macromolecular complex assembly	390	70	39.99	1.75	+	2.05e-05	0.00187
ribose phosphate metabolic process	139	34	14.25	2.39	+	2.2e-05	0.00197
cellular macromolecule metabolic process	1883	240	193.08	1.24	+	2.59e-05	0.00228
maturation of LSU-rRNA	50	18	5.13	3.51	+	3.02e-05	0.00262
macromolecular complex assembly	401	70	41.12	1.7	+	3.79e-05	0.00323
nucleoside triphosphate metabolic process	90	25	9.23	2.71	+	4.92e-05	0.00412
protein phosphorylation	129	1	13.23	0.08	-	8.15e-05	0.00671
cellular component organization or biogenesis	1659	213	170.11	1.25	+	8.75e-05	0.00708
ribosomal large subunit assembly	35	14	3.59	3.9	+	9.44e-05	0.0074
proton transport	89	24	9.13	2.63	+	9.4e-05	0.00749
macromolecule metabolic process	1975	246	202.52	1.21	+	0.000101	0.00777
regulation of translational fidelity	26	12	2.67	4.5	+	0.000103	0.00784
hydrogen transport	90	24	9.23	2.6	+	0.000105	0.00789
purine-containing compound metabolic process	127	30	13.02	2.3	+	0.000113	0.00831
drug metabolic process	222	43	22.76	1.89	+	0.000196	0.0142
cellular process	3493	390	358.17	1.09	+	0.000204	0.0146
nucleotide metabolic process	196	39	20.1	1.94	+	0.000296	0.0209
nucleoside phosphate metabolic process	199	39	20.41	1.91	+	0.00034	0.0236
carbohydrate derivative metabolic process	316	55	32.4	1.7	+	0.000365	0.0251
cellular metabolic process	2700	315	276.86	1.14	+	0.000394	0.0267
cell cycle	476	26	48.81	0.53	-	0.000452	0.0302
cellular protein modification process	580	35	59.47	0.59	-	0.000607	0.0394
protein modification process	580	35	59.47	0.59	-	0.000607	0.04
purine nucleoside diphosphate metabolic process	29	11	2.97	3.7	+	0.00076	0.0464
translational elongation	24	10	2.46	4.06	+	0.000739	0.0468
purine ribonucleoside diphosphate metabolic process	29	11	2.97	3.7	+	0.00076	0.0469
transmembrane transport	399	64	40.91	1.56	+	0.000739	0.0474
ribonucleoside diphosphate metabolic process	29	11	2.97	3.7	+	0.00076	0.0475
GO molecular function complete	#	#	expected	Fold Enrichment	+/-	raw P value	FDR
structural constituent of ribosome	191	117	19.59	5.97	+	1.13e-46	2.64e-43
structural molecule activity	290	129	29.74	4.34	+	4.66e-40	5.44e-37
RNA binding	502	112	51.48	2.18	+	9.42e-14	7.32e-11
rRNA binding	58	29	5.95	4.88	+	3.13e-10	1.82e-07
catalytic activity	2031	145	208.26	0.7	-	8.45e-09	3.94e-06
nucleic acid binding	901	140	92.39	1.52	+	6.67e-07	0.000259
hydrolase activity, acting on ester bonds	257	6	26.35	0.23	-	5.38e-06	0.00179
transferase activity	755	42	77.42	0.54	-	6.92e-06	0.00202
phosphotransferase activity, alcohol group as acceptor	174	2	17.84	0.11	-	8.15e-06	0.00211
protein kinase activity	117	0	12	< 0.01	-	1.51e-05	0.00353
catalytic activity, acting on DNA	115	0	11.79	< 0.01	-	2.41e-05	0.00512
catalytic activity, acting on a protein	432	19	44.3	0.43	-	2.66e-05	0.00518
protein serine/threonine kinase activity	111	0	11.38	< 0.01	-	3.71e-05	0.00666
structural constituent of cell wall	12	9	1.23	7.31	+	5.1e-05	0.00851
organic cyclic compound binding	1519	198	155.76	1.27	+	9.9e-05	0.0154
hydrolase activity	863	56	88.49	0.63	-	0.000143	0.0209
ion binding	1303	96	133.61	0.72	-	0.000158	0.0216
transferase activity, transferring phosphorus-containing groups	284	11	29.12	0.38	-	0.000259	0.0335
heterocyclic compound binding	1508	194	154.63	1.25	+	0.000273	0.0336
kinase activity	203	6	20.82	0.29	-	0.000351	0.041
GO cellular component complete	#	#	expected	Fold Enrichment	+/-	raw P value	FDR
cytosolic ribosome	159	121	16.3	7.42	+	7.92e-56	7.99e-53
cytosolic part	220	125	22.56	5.54	+	1.87e-47	9.41e-45
ribosomal subunit	212	118	21.74	5.43	+	7.05e-44	2.37e-41
ribosome	296	133	30.35	4.38	+	8.03e-42	2.03e-39
cytosolic large ribosomal subunit	82	67	8.41	7.97	+	1.65e-31	3.34e-29
intracellular ribonucleoprotein complex	611	167	62.65	2.67	+	1.44e-30	2.08e-28
ribonucleoprotein complex	611	167	62.65	2.67	+	1.44e-30	2.43e-28
cytosol	705	175	72.29	2.42	+	1.04e-27	1.31e-25
large ribosomal subunit	126	68	12.92	5.26	+	3.46e-24	3.88e-22
cytosolic small ribosomal subunit	63	50	6.46	7.74	+	3.32e-23	3.35e-21
non-membrane-bounded organelle	1108	207	113.62	1.82	+	2.33e-19	1.96e-17
intracellular non-membrane-bounded organelle	1108	207	113.62	1.82	+	2.33e-19	2.14e-17
small ribosomal subunit	86	50	8.82	5.67	+	6.09e-19	4.73e-17
cytoplasmic part	2568	339	263.32	1.29	+	8.76e-13	6.31e-11
membrane-bounded organelle	3257	273	333.97	0.82	-	2.21e-09	1.49e-07
preribosome	164	47	16.82	2.79	+	6.32e-09	3.99e-07
extracellular region	82	31	8.41	3.69	+	1.61e-08	9.57e-07
macromolecular complex	1753	240	179.75	1.34	+	4.82e-08	2.56e-06
intracellular membrane-bounded organelle	3209	273	329.05	0.83	-	4.77e-08	2.68e-06
cell wall	80	29	8.2	3.54	+	9.96e-08	4.79e-06
external encapsulating structure	80	29	8.2	3.54	+	9.96e-08	5.03e-06
fungal-type cell wall	78	28	8	3.5	+	1.97e-07	9.02e-06
cytoplasm	3390	387	347.61	1.11	+	7.62e-06	0.000334
transferase complex	316	10	32.4	0.31	-	1.07e-05	0.000449
intracellular organelle part	2284	281	234.2	1.2	+	2.31e-05	0.000931
organelle part	2289	281	234.72	1.2	+	2.86e-05	0.00111
catalytic complex	596	32	61.11	0.52	-	4.6e-05	0.00172
nucleosome	10	8	1.03	7.8	+	9.94e-05	0.00346
nucleus	1684	131	172.68	0.76	-	9.71e-05	0.0035
preribosome, large subunit precursor	78	22	8	2.75	+	0.000143	0.00481
90S preribosome	80	22	8.2	2.68	+	0.000167	0.00543
anchored component of membrane	41	14	4.2	3.33	+	0.000361	0.0114
nuclear nucleosome	7	6	0.72	8.36	+	0.000608	0.0186
cytoplasmic stress granule	79	20	8.1	2.47	+	0.00068	0.0202
DNA packaging complex	15	8	1.54	5.2	+	0.000733	0.0211
nuclear membrane	70	0	7.18	< 0.01	-	0.00155	0.0434
PANTHER Protein Class	#	#	expected	Fold Enrichment	+/-	raw P value	FDR
ribosomal protein	137	88	14.05	6.26	+	1.01e-35	1.68e-33
RNA binding protein	354	110	36.3	3.03	+	8.66e-23	7.18e-21
nucleic acid binding	560	125	57.42	2.18	+	1.45e-15	8.05e-14
protein kinase	79	0	8.1	< 0.01	-	0.000667	0.0221
kinase	129	2	13.23	0.15	-	0.000597	0.0248
histone	5	5	0.51	9.75	+	0.00115	0.032
non-receptor serine/threonine protein kinase	72	0	7.38	< 0.01	-	0.00157	0.0372

[truncated: 6 more sheets: initx10_hi25, initx10_hi50, initx10_low50, initx10_low25, initx10_low10, initx10_low5]
